# Supplementary material for: Predicting Species-Resolved Macronutrient Acquisition during Succession in a Model Phototrophic Biofilm Using an Integrated ‘Omics Approach
Source: Front Microbiol. 2017 Jun 13;8:1020. doi: 10.3389/fmicb.2017.01020 (PMC5468372; doi:10.3389/fmicb.2017.01020)
Supplement: TABLE S1 — Accession numbers for unicyanobacterial consortium isolate genomes and genome reconstructions. [file Table_1.XLSX]

## Sheet: BioProject (Isolates)
Title	project_id	WGS	Sample	ENA Assembly
Hot Lake Unicyanobacterial Consortia	PRJNA283228
Porphyrobacter sp. HL-46	PRJNA245555	JQMU00000000	SAMN02745545	GCA_000744895.1
Halomonas sp. HL-48	PRJNA242134	JMMC00000000	SAMN02743353	GCA_000686925.1
Algoriphagus marincola HL-49	PRJNA195769	JAFX00000000	SAMN02584932	GCA_000526355.1
Idiomarinaceae bacterium HL-53	PRJEB11399		SAMN02745934	GCA_001458075.1
Marinobacter excellens HL-55	PRJNA195885	JYNR00000000	SAMN03351827	GCA_000934705.1
Marinobacter sp. HL-58	PRJNA239506	JMLY00000000	SAMN02743386	GCA_000686085.1
Halomonas sp. HL-93	PRJNA303829
Rhodobacteaceae bacterium HL-91	PRJEB12375	FBYC01000000	SAMN03785495	GCA_001517585.1
Rhizobiales bacterium HL-109		LJSX01000000
Erythrobacteraceae bacterium HL-111	PRJNA311428

## Sheet: BioSample (Metagenome bins)
submission	Project	sample_id	WGS accession	Name	title	Locus_tag
SUB975282	PRJNA283228	SAMN03766357			Consortium UCC-O metagenome	ACH62
SUB975282	PRJNA283228	SAMN03766358			Consortium UCC-A metagenome	ACH63
SUB986567	PRJNA283228	SAMN03785495	LJSG00000000	HL_UCCA-05	Rhodobacteraceae bacterium HL-91	HLUCCA05
SUB986567	PRJNA283228	SAMN03785498	LJZR00000000	HL_UCCA-11	Phormidesmis priestleyi Ana	HLUCCA11
SUB986567	PRJNA283228	SAMN03785506	LJSW00000000	HL_UCCO-15	Erythrobacteraceae bacterium HL-111	HLUCCO15
SUB986567	PRJNA283228	SAMN03785510	LJXT00000000	HL_UCCX-10	Algoriphagus marincola HL-49	HLUCCX10
SUB986567	PRJNA283228	SAMN03785493	LIHN00000000	HL_UCCA-01	Bacteroidetes bacterium HLUCCA01	HLUCCA01
SUB986567	PRJNA283228	SAMN03785494	LJSH00000000	HL_UCCA-04	Oceanicaulis sp. HLUCCA04	HLUCCA04
SUB986567	PRJNA283228	SAMN03785496	LJSF00000000	HL_UCCA-08	Rhodobacteraceae bacterium HLUCCA08	HLUCCA08
SUB986567	PRJNA283228	SAMN03785497	LJNT00000000	HL_UCCA-09	Rhodobacteraceae bacterium HLUCCA09	HLUCCA09
SUB986567	PRJNA283228	SAMN03785499	LJSV00000000	HL_UCCA-12	Rhodobacteraceae bacterium HLUCCA12	HLUCCA12
SUB986567	PRJNA283228	SAMN03785500	LJZS00000000	HL_UCCA-13	Halomonas sp. HL-48	HLUCCA13
SUB986567	PRJNA283228	SAMN03785501	LKOZ00000000	HL_UCCA-24	Rhodobacteraceae bacterium HLUCCA24	HLUCCA24
SUB986567	PRJNA283228	SAMN03785502	LIHO00000000	HL_UCCO-02	Idiomarinaceae bacterium HL-53	HLUCCO02
SUB986567	PRJNA283228	SAMN03785503	LIHP00000000	HL_UCCO-03	Marinobacter sp. HL-58	HLUCCO03
SUB986567	PRJNA283228	SAMN03785504	LJST00000000	HL_UCCO-06	Halomonas sp. HL-93	HLUCCO06
SUB986567	PRJNA283228	SAMN03785505	LJSU00000000	HL_UCCO-07	Rhodobacteraceae bacterium HLUCCO07	HLUCCO07
SUB986567	PRJNA283228	SAMN03785507	LJZT00000000	HL_UCCO-16	Phormidium sp. OSCR	HLUCCO16
SUB986567	PRJNA283228	SAMN03785508	LJSX00000000	HL_UCCO-17	Rhizobiales bacterium HL-109	HLUCCO17
SUB986567	PRJNA283228	SAMN03785509	LJSY00000000	HL_UCCO-18	Rhodobacteraceae bacterium HLUCCO18	HLUCCO18
SUB986567	PRJNA283228	SAMN03785511	LJZQ00000000	HL_UCCX-14	Marinobacter excellens HL-55	HLUCCX14
SUB986567	PRJNA283228	SAMN03785512	LLEX00000000	HL_UCCX-21	Porphyrobacter sp. HL-46	HLUCCX21

## Sheet: Taxonomy
	organism	strain	gcode	Tax_id
bin01	Bacteroidetes bacterium HLUCCA01	HLUCCA01	11	1666909
bin02	Aliidiomarina calidilacus HL-53	HL-53	11	1298881
bin03	Marinobacter sp. HL-58	HL-58	11	1479237
bin04	Oceanicaulis sp. HLUCCA04	HLUCCA04	11	1666904
bin05	Roseibaca calidilacus HL-91	HL-91	11	1666912
bin06	Halomonas sp. HL-93	HL-93	11	1666906
bin07	Rhodobacteraceae bacterium HLUCCO07	HLUCCO07	11	1666914
bin08	Rhodobacteraceae bacterium HLUCCA08	HLUCCA08	11	1666913
bin09	Rhodobacteraceae bacterium HLUCCA09	HLUCCA09	11	1666915
bin10	Algoriphagus marincola HL-49	HL-49	11	1305737
bin11	Phormidesmis priestleyi ANA	Ana	11	1666911
bin12	Rhodobacteraceae bacterium HLUCCA12	HLUCCA12	11	1666916
bin13	Halomonas sp. HL-48	HL-48	11	1479235
bin14	Marinobacter excellens HL-55	HL-55	11	1305731
bin15	Erythrobacteraceae bacterium HL-111	HL-111	11	1666908
bin16	Phormidium sp. OSCR	OSCR	11	1666905
bin17	Salinivirga fredricksonii HL-109	HL-109	11	1653334
bin18	Rhodobacteraceae bacterium HLUCCO18	HLUCCO18	11	1666917
bin21	Porphyrobacter sp. HL-46	HL-46	11	1479239
bin24	Rhodobacteraceae bacterium HLUCCA24	HLUCCA24	11	1666918
