# Supplementary material for: Predicting Species-Resolved Macronutrient Acquisition during Succession in a Model Phototrophic Biofilm Using an Integrated ‘Omics Approach
Source: Front Microbiol. 2017 Jun 13;8:1020. doi: 10.3389/fmicb.2017.01020 (PMC5468372; doi:10.3389/fmicb.2017.01020)
Supplement: TABLE S2 — Member genes predicted to be involved in energy or macronutrient acquisition. [file Table_2.XLSX]

## Sheet: B1(thiamine)
Product Descriptor	Gene	Phormidesmis priestleyi Ana	Phormidium sp. strain OSCR	Bacteroidetes Bin01	Algoriphagus marincola HL-49	Idiomarina sp. HL-53	Halomonas sp. HL-48	Halomonas Bin06	Marinobacter excellens HL-55	Marinobacter sp. HL-58	Porphyrobacter Bin15	Porphyrobacter sp. HL-46	Oceanicaulis Bin04	Rhizobiales Bin17	Rhodobaca sp. HL-91	Rhodobacteraceae Bin12	Rhodobacteraceae Bin07	Rhodobacteraceae Bin08	Rhodobacteraceae Bin09	Rhodobacteraceae Bin18
biosynthesis of hydroxymethylpyrimidine pyrophosphate moeity
thiamine biosynthesis protein ThiC	thiC						CY41DRAFT_1438	HLUCCO06_10965
hydroxymethylpyrimidine/phosphomethylpyrimidine kinase ThiD	thiD						CY41DRAFT_2371 CY41DRAFT_2479	HLUCCO06_00490 HLUCCO06_05765
glycine oxidase ThiO	thiO						CY41DRAFT_1900	HLUCCO06_02655
biosynthesis of hydroxyethylthaizole phsophate moeity
sulfur carrier protein ThiS	thiS						CY41DRAFT_2344	HLUCCO06_06905
adenylyltransferase and sulfurtransferase MoeB	moeB						CY41DRAFT_1256	HLUCCO06_04570
cysteine desulfurase IscS	iscS						CY41DRAFT_3105	HLUCCO06_00820
1-deoxy-D-xylulose-5-phosphate synthase Dxs	dxs						CY41DRAFT_2296	HLUCCO06_12310
thiamine biosynthesis ThiG	thiG						CY41DRAFT_2345	HLUCCO06_06910
glycine oxidase ThiO	thiO						CY41DRAFT_1900	HLUCCO06_02655
ligation of thiazole and HMP moeities and phosphorylation
thiamine-phosphate pyrophosphorylase ThiE	thiE						CY41DRAFT_2703	HLUCCO06_13600
thiamine-monophosphate kinase ThiL	thiL						CY41DRAFT_0098	HLUCCO06_08440
salvage of hydroxymethylpyrimidine phosphate
hydroxymethylpyrimidine transporter CytX	cytX						CY41DRAFT_2006	HLUCCO06_11985^ HLUCCO06_13825^
salvage of hydroxyethyl-thiazole and thiamine
putative sodium:thiamine symporter ThiV	thiV						CY41DRAFT_3342	HLUCCO06_03990
thiaminase TenA	tenA						CY41DRAFT_1437	HLUCCO06_10970
hydroxyethylthiazole kinase ThiM	thiM						CY41DRAFT_2704	HLUCCO06_13595

## Sheet: B2(riboflavin)
Product Descriptor	gene	Phormidesmis priestleyi Ana	Phormidium sp. strain OSCR	Bacteroidetes Bin01	Algoriphagus marincola HL-49	Idiomarina sp. HL-53	Halomonas sp. HL-48	Halomonas Bin06	Marinobacter excellens HL-55	Marinobacter sp. HL-58	Porphyrobacter Bin15	Porphyrobacter sp. HL-46	Oceanicaulis Bin04	Rhizobiales Bin17	Rhodobaca sp. HL-91	Rhodobacteraceae Bin12	Rhodobacteraceae Bin07	Rhodobacteraceae Bin08	Rhodobacteraceae Bin09	Rhodobacteraceae Bin18
bifunctional 3,4-dihydroxy 2-butanone 4-phosphate synthase / GTP cyclohydrolase II RibBA	ribB-ribA						CY41DRAFT_0095	HLUCCO06_08425
bifunctional diaminohydroxyphosphoribosylaminopyrimidine deaminase / 5-amino-6-(5-phosphoribosylamino)uracil reductase RibD	ribD						CY41DRAFT_0094	HLUCCO06_08420
5-Amino-6-(5'-phosphoribitylamino)uracil phosphatase PyrP	pyrP						CY41DRAFT_2379	HLSNC06_00015
6,7-dimethyl-8-ribityllumazine synthase RibH	ribH						CY41DRAFT_0096	HLUCCO06_08430
riboflavin synthase RibE	ribE						CY41DRAFT_0872	HLUCCO06_02050
bifunctional riboflavin kinase / FMN adenylyltransferase RibF	ribF						CY41DRAFT_1929	HLSNC06_00802

## Sheet: Light harvesting
Product Descriptor	Gene	EC	Phormidesmis priestleyi str. ANA	Phormidium sp. OSCR	Bacteroidetes Bin01	Algoriphagus marincola HL-49	Aliidiomarina calidilacus HL-53	Halomonas sp. HL-48	Halomonas sp. HL-93	Marinobacter excellens str. HL-55	Marinobacter sp. HL-58	Erythrobacteraceae Bin15	Porphyrobacter sp. HL-46	Oceanicaulis Bin04	Salinivirga fredricksonii HL-109	Roseibaca calidilacus HL-91	Rhodobacteraceae Bin12	Rhodobacteraceae Bin07	Rhodobacteraceae Bin08	Rhodobacteraceae Bin09	Rhodobacteraceae Bin18
Bacteriochlorophyll/chlorophyll biosynthesis
Protoporphyrin IX Mg-chelatase, subunit H	chlH bchH	6.6.1.1	HLUCCA11_10815	HLUCCO16_01170								HLUCCO15_05690	EI34DRAFT_1980			HLUCCA05_03220			HLUCCA08_07340	HLUCCA09_00870	HLUCCO18_01125
Magnesium chelatase, ATPase subunit D	chlD bchD	6.6.1.1	HLUCCA11_10645	HLUCCO16_06005								HLUCCO15_05810	EI34DRAFT_2007			HLUCCA05_03305			HLUCCA08_07485	HLUCCA09_01240	HLUCCO18_01190
Magnesium chelatase, subunit I	chlI bchI	6.6.1.1	HLUCCA11_11610	HLUCCO16_06165								HLUCCO15_05815	EI34DRAFT_2008			HLUCCA05_03300			HLUCCA08_07480	HLUCCA09_01235	HLUCCO18_01195
Magnesium protoporphyrin O-methyltransferase	chlM bchM	2.1.1.11	HLUCCA11_07100	HLUCCO16_07915								HLUCCO15_05675	EI34DRAFT_1978			HLUCCA05_03210			HLUCCA08_07330	HLUCCA09_00880	HLUCCO18_01135
Magnesium-protoporphyrin IX monomethyl ester anaerobic oxidative cyclase	bchE	1.14.13.81										HLUCCO15_07075	EI34DRAFT_0896			HLUCCA05_03250			HLUCCA08_07280	HLUCCA09_08195	HLUCCO18_04720
Magnesium protoporphyrin IX monomethyl ester aerobic oxidative cyclase	acsF	1.14.13.81	HLUCCA11_09760 HLUCCA11_13415	HLUCCO16_03385								HLUCCO15_05645	EI34DRAFT_1972			HLUCCA05_03180			HLUCCA08_07300	HLUCCA09_00910	HLUCCO18_01165
Divinyl protochlorophyllide a 8-vinyl-reductase	dvr	1.3.1.75		HLUCCO16_02040								HLUCCO15_08590	EI34DRAFT_0813			HLUCCA05_14180			HLUCCA08_02270	HLUCCA09_14360	HLUCCO18_02720
Light-dependent photochlorophyllide reductase	por	1.3.1.33	HLUCCA11_11725	HLUCCO16_11840								HLUCCO15_08585
Light-independent protochlorophyllide reductase, subunit B	chlB	1.3.7.7	HLUCCA11_16585	HLUCCO16_14935								HLUCCO15_05695	EI34DRAFT_1981			HLUCCA05_03225			HLUCCA08_07345	HLUCCA09_00865	HLUCCO18_01120
Light-independent protochlorophyllide reductase, subunit N	chlN	1.3.7.7	HLUCCA11_16580	HLUCCO16_11845								HLUCCO15_05700	EI34DRAFT_1982			HLUCCA05_03230			HLUCCA08_07350	HLUCCA09_00860	HLUCCO18_01115
Light-independent protochlorophyllide reductase, subunit L	chlL	1.3.7.7	HLUCCA11_16590	HLUCCO16_11855								HLUCCO15_05680	EI34DRAFT_1979			HLUCCA05_03215			HLUCCA08_07335	HLUCCA09_00875	HLUCCO18_01130
Chlorophyllide reductase, subunit X	bchX	1.3.99.35										HLUCCO15_05775	EI34DRAFT_1997			HLUCCA05_06740			HLUCCA08_07430	HLUCCA09_01180	HLUCCO18_01030
Chlorophyllide reductase, subunit Y	bchY	1.3.99.35										HLUCCO15_05770	EI34DRAFT_1996			HLUCCA05_06745			HLUCCA08_07425	HLUCCA09_01175	HLUCCO18_01035
Chlorophyllide reductase, subunit Z	bchZ	1.3.99.35										HLUCCO15_05765	EI34DRAFT_1995			HLUCCA05_06750			HLUCCA08_07420	HLUCCA09_01170	HLUCCO18_01040
2-vinyl bacteriochlorophyllide hydratase	bchF	4.2.1.-										HLUCCO15_05705	EI34DRAFT_1983			HLUCCA05_03235			HLUCCA08_07355	HLUCCA09_00855	HLUCCO18_01110
2-desacetyl-2-hydroxyethyl bacteriochlorophyllide a dehydrogenase	bchC	1.-.-.-										HLUCCO15_05780	EI34DRAFT_1998			HLUCCA05_06735			HLUCCA08_07435	HLUCCA09_01185	HLUCCO18_01025
Bacteriochlorophyll/chlorophyll synthase	chlG bchG	2.5.1.62	HLUCCA11_14905	HLUCCO16_19510								HLUCCO15_05720	EI34DRAFT_1986			HLUCCA05_03260			HLUCCA08_07370	HLUCCA09_01110	HLUCCO18_01095
Geranylgeranyl reductase	chlP bchP	1.3.1.83	HLUCCA11_08750									HLUCCO15_05730	EI34DRAFT_1988			HLUCCA05_03270			HLUCCA08_07375	HLUCCA09_01120	HLUCCO18_01085
Photosystems
Photosystem I core protein P700 chlorophyll a apoprotein A1	psaA	1.97.1.12	HLUCCA11_15000	HLUCCO16_09200
Photosystem I core protein P700 chlorophyll a apoprotein A2	psaB	1.97.1.12	HLUCCA11_15005	HLUCCO16_09195
Photosystem I iron-sulfur protein subunit VII	psaC	1.97.1.12	HLUCCA11_14060	HLUCCO16_17340
Photosystem I subunit II	psaD	1.97.1.12	HLUCCA11_16340	HLUCCO16_02980
Photosystem I subunit IV	psaE	1.97.1.12	HLUCCA11_12855 HLUCCA11_12850	HLUCCO16_12235
Photosystem I subunit III	psaF	1.97.1.12	HLUCCA11_12030	HLUCCO16_08345
Photosystem I subunit V	psaG	1.97.1.12
Photosystem I subunit VI	psaH	1.97.1.12
Photosystem I reaction center subunit VIII	psaI	1.97.1.12	HLUCCA11_16180	HLUCCO16_04345
Photosystem I reaction center subunit IX	psaJ	1.97.1.12		HLUCCO16_08350
Photosystem I reaction center subunit X	psaK1	1.97.1.12	HLUCCA11_10070	HLUCCO16_08485
Photosystem I reaction center subunit X	psaK2	1.97.1.12		HLUCCO16_16575
Photosystem I reaction center subunit XI	psaL	1.97.1.12	HLUCCA11_12035	HLUCCO16_04350
Photosystem I reaction center subunit XII	psaM	1.97.1.12
Photosystem I subunit psaN	psaN	1.97.1.12
Photosystem I subunit psaO	psaO	1.97.1.12
Photosystem I 4.8 kDa protein	psaX	1.97.1.12
Photosystem II P680 reaction center protein D1/D2	psbA	1.10.3.9	HLUCCA11_20640 HLUCCA11_11625 HLUCCA11_19470 HLUCCA11_22360	HLUCCO16_18790 HLUCCO16_04620
Photosystem II CP47 reaction center protein	psbB	1.10.3.9	HLUCCA11_16070	HLUCCO16_12200
Photosystem II CP43 chlorophyll apoprotein	psbC	1.10.3.9	HLUCCA11_12805	HLUCCO16_08365
Photosystem II P680 reactor center protein D2	psbD	1.10.3.9
Cytochrome b559 alpha subunit	psbE	1.10.3.9	HLUCCA11_16165	HLUCCO16_12965
Cytochrome b559 beta subunit	psbF	1.10.3.9	HLUCCA11_16170	HLUCCO16_12960
Photosystem II reaction center protein H	psbH	1.10.3.9		HLUCCO16_16375
Photsystem II protein I	psbI	1.10.3.9		HLUCCO16_02215
Photosystem II protein J	psbJ	1.10.3.9	HLUCCA11_16175	HLUCCO16_12950
Photosystem II protein K	psbK	1.10.3.9	HLUCCA11_13230	HLUCCO16_09585
Photosystem II protein L	psbL	1.10.3.9		HLUCCO16_12955
Photosystem II protein M	psbM	1.10.3.9		HLUCCO16_17555
Photosystem II protein N	psbN	1.10.3.9	HLUCCA11_02515
Photosystem II oxygen-evolving enhancer protein	psbO	1.10.3.9	HLUCCA11_02515	HLUCCO16_18860
Photosystem II oxygen-evolving enhancer protein 2	psbP	1.10.3.9	HLUCCA11_04760	HLUCCO16_20345
Photosytem II oxygen evolver protein 3	psbQ	1.10.3.9
Photosystem II 10 kDa protein	psbR	1.10.3.9
Photosystem II 22 kDa protein	psbS	1.10.3.9
Photosystem II PsbT protein	psbT	1.10.3.9
Photosystem II protein U	psbU	1.10.3.9	HLUCCA11_18065	HLUCCO16_16610
Photosystem II cytochrome c550	psbV	1.10.3.9	HLUCCA11_02880	HLUCCO16_02020
Photosystem II cytochrome psbV2	psbV2	1.10.3.9		HLUCCO16_02015
Photosystem II PsbW protein	psbW	1.10.3.9
Photosystem II PsbX protein	psbX	1.10.3.9
Photosystem II protein Y	psbY	1.10.3.9	HLUCCA11_18640	HLUCCO16_22025
Photosystem II protein Z	psbZ	1.10.3.9	HLUCCA11_21105	HLUCCO16_14115
Photosystem II protein 27	psb27	1.10.3.9	HLUCCA11_09555	HLUCCO16_07395
Photosystem II protein 28	psb28	1.10.3.9	HLUCCA11_10875	HLUCCO16_02175
Photosystem II Psb28-2 protein	psb28-2	1.10.3.9
Photosynthetic reaction center, subunit H	puhA											HLUCCO15_05665	EI34DRAFT_1976			HLUCCA05_03200			HLUCCA08_07320	HLUCCA09_00890	HLUCCO18_01145
Photosynthetic reaction center, subunit M	pufM											HLUCCO15_05745	EI34DRAFT_1991			HLUCCA05_06775			HLUCCA08_07395	HLUCCA09_01145	HLUCCO18_01065
Photosynthetic reaction center, subunit L	pufL											HLUCCO15_05750	EI34DRAFT_1992			HLUCCA05_06770			HLUCCA08_07400	HLUCCA09_01150	HLUCCO18_01060
Light-harvesting complex LH1, subunit alpha	pufA											HLUCCO15_05755	EI34DRAFT_1993			HLUCCA05_06765			HLUCCA08_07405	HLUCCA09_01155	HLUCCO18_01055
Light-harvesting complex LH1, subunit beta	pufB											HLUCCO15_05760	EI34DRAFT_1994			HLUCCA05_06760			HLUCCA08_07410	HLUCCA09_01160	HLUCCO18_01050
Light-harvesting protein B-800-850 (LH2), subunit alpha	pucA																				HLUCCO18_00290
Light-harvesting protein B-800-850 (LH2), subunit beta	pucB																			HLUCCA09_06605	HLUCCO18_00295
Bacteriorhodopsins
Proton-transporting rhodopsin						K302DRAFT_0687									HLUCCO17_00450				HLUCCA09_19045
Putative sodium-transporting, NQ-type rhodopsin					HLUCCA01_05985							HLUCCO15_08365								HLUCCA09_18820

## Sheet: Element acquisition
Product Descriptor	Gene	Reaction**	EC	Phormidesmis priestleyi str. ANA	Phormidium sp. OSCR	Bacteroidetes Bin01	Algoriphagus marincola HL-49	Aliidiomarina calidilacus HL-53	Halomonas sp. HL-48	Halomonas sp. HL-93	Marinobacter excellens str. HL-55	Marinobacter sp. HL-58	Erythrobacteraceae Bin15	Porphyrobacter sp. HL-46	Oceanicaulis Bin04	Salinivirga fredricksonii HL-109	Roseibaca calidilacus HL-91	Rhodobacteraceae Bin12	Rhodobacteraceae Bin07	Rhodobacteraceae Bin08	Rhodobacteraceae Bin09	Rhodobacteraceae Bin18
DNA-directed RNA polymerase beta' subunit	rpoC			HLUCCA11_11035 HLUCCA11_11030	HLUCCO16_09465 HLUCCO16_09470	HLUCCA01_07900	K302DRAFT_3496	Ga0003345_0432	CY41DRAFT_2664	Ga0071314_3597	K417DRAFT_2409	CD01DRAFT_1219	Ga0071316_1836	EI34DRAFT_0986	HLUCCA04_13345	Ga0071312_0148	Ga0058931_0191	HLUCCA12_05425	HLUCCO07_13445	HLUCCA08_17935		HLUCCO18_17915
Carbon fixation
Ribulose-bisphosphate carboxylase (RuBisCo), large chain	rbcL	D-ribulose 1,5-bisphosphate + CO2 + H2O -> 2 3-phospho-D-glycerate + 2 H+	4.1.1.39	HLUCCA11_19590	HLUCCO16_02715	HLUCCA01_05445
Ribulose-bisphosphate carboxylase (RuBisCo), small chain	rbcS		4.1.1.39	HLUCCA11_19600	HLUCCO16_02705
Phopsphoenolpyruvate carboxylase	ppc	phosphoenolpyruvate + HCO3- <=> oxaloacetate + PO43-	4.1.1.31	HLUCCA11_19160	HLUCCO16_05320	HLUCCA01_10075 HLUCCA01_04375	K302DRAFT_1397		CY41DRAFT_0434	Ga0071314_2189	K417DRAFT_2025	CD01DRAFT_1624	Ga0071316_0416	EI34DRAFT_2161	HLUCCA04_06355
Pyruvate carboxylase	pyc	pyruvate + ATP + HCO3- <=> oxaloacetate + PO43-	6.4.1.1													Ga0071312_3287	Ga0058931_1100	HLUCCA12_09005	HLUCCO07_10050	HLUCCA08_07130	HLUCCA09_07970	HLUCCO18_04120
Nitrogen assimilation
Ammonium transporter	amt	NH4+ (out) <=> NH4+ (in)		HLUCCA11_15915 HLUCCA11_16330	HLUCCO16_03870 HLUCCO16_03675	HLUCCA01_05240	K302DRAFT_2818	Ga0003345_1016	CY41DRAFT_0667 CY41DRAFT_2316	Ga0071314_0105	K417DRAFT_2548	CD01DRAFT_1108	Ga0071316_1937	EI34DRAFT_1240	HLUCCA04_08505 HLUCCA04_00865	Ga0071312_0679	Ga0058931_3034	HLUCCA12_06425	HLUCCO07_09375	HLUCCA08_14795	HLUCCA09_20395 HLUCCA09_00735	HLUCCO18_09000
Glutamine synthetase, type I	glnA	glutamate + NH4+ + ATP <=> glutamine + ADP + PO43-	6.3.1.2	HLUCCA11_11190 HLUCCA11_05510	HLUCCO16_15895	HLUCCA01_04440	K302DRAFT_0468	Ga0003345_0910	CY41DRAFT_2726	Ga0071314_3528	K417DRAFT_2353	CD01DRAFT_1283 CD01DRAFT_0913	Ga0071316_2953	EI34DRAFT_2241	HLUCCA04_01435	Ga0071312_2370	Ga0058931_2929 Ga0058931_2634 Ga0058931_2632	HLUCCA12_09355 HLUCCA12_16185 HLUCCA12_16175 HLUCCA12_06325	HLUCCO07_11945 HLUCCO07_09125 HLUCCO07_15585 HLUCCO07_15575	HLUCCA08_04595 HLUCCA08_11840 HLUCCA08_11850	HLUCCA09_07045 HLUCCA09_01770 HLUCCA09_06965	HLUCCO18_03740 HLUCCO18_15480 HLUCCO18_15495
Glutamine synthetase, type III	glnT	glutamate + NH4+ + ATP <=> glutamine + ADP + PO43-	6.3.1.2	HLUCCA11_05575 HLUCCA11_05585							K417DRAFT_3549	CD01DRAFT_3924					Ga0058931_2842	HLUCCA12_15995			HLUCCA09_18465	HLUCCO18_13200
Ferredoxin-dependent nitrate reductase	narB	NO3- + 2 H+ + 2 Fd (red) <=> NO2- + H2O +2 Fd (ox)	1.7.7.2	HLUCCA11_12485	HLUCCO16_12435
Respiratory nitrate reductase, alpha subunit	narG	NO3- + 2 H+ + 2 e- <=> NO2- + H2O	1.7.99.4							Ga0071314_3276		CD01DRAFT_3701					Ga0058931_0606	HLUCCA12_02280		HLUCCA08_09080
Respiratory nitrate reductase, beta subunit	narH									Ga0071314_3275		CD01DRAFT_3700					Ga0058931_0607	HLUCCA12_02285		HLUCCA08_09075
Respiratory nitrate reductase, gamma subunit	narI									Ga0071314_3273		CD01DRAFT_3698					Ga0058931_0609	HLUCCA12_02295		HLUCCA08_09065
Respiratory nitrate reductase chaperone, delta subunit	narJ									Ga0071314_3274		CD01DRAFT_3699					Ga0058931_0608	HLUCCA12_02290		HLUCCA08_09070
Periplasmic nitrate reductase, large subunit	napA	NO3- + 2 H+ + 2 e- <=> NO2- + H2O	1.7.99.4								K417DRAFT_1987	CD01DRAFT_1662
Periplasmic nitrate reductase, small subunit	napB										K417DRAFT_1986	CD01DRAFT_1663
Cytosolic nitrate reductase, catalytic subunit	nasA	NO3- + 2 H+ + 2 e- <=> NO2- + H2O	1.7.99.4						CY41DRAFT_1495	Ga0071314_1009		CD01DRAFT_0695
Assimilatory nitrite reductase, large subunit	nirB	NO2- + 5 H+ + 3 NADH <=> NH3 + 2 H2O +3 NAD+	1.7.1.15	HLUCCA11_18560					CY41DRAFT_1496	Ga0071314_1007		CD01DRAFT_0688 CD01DRAFT_0689
Assimilatory nitrite reductase, beta subunit	nasB	NO2- + 5 H+ + 3 NADH <=> NH3 + 2 H2O +3 NAD+	1.7.1.15						CY41DRAFT_1497	Ga0071314_1008
Assimilatory nitrite reductase, small subunit	nirD	NO2- + 5 H+ + 3 NADH <=> NH3 + 2 H2O +3 NAD+	1.7.1.15				K302DRAFT_3111		CY41DRAFT_1498	Ga0071314_1006		CD01DRAFT_0687
Cytochrome c nitrite reductase, large subunit	nrfA	NO2- + 6 ferrocytochrome c + 7 H+ <=> NH3 + 6 ferricytochrome c + 2 H2O	1.7.2.2			HLUCCA01_08645
Cytochrome c nitrite reductase, small subunit	nrfH	NO2- + 6 ferrocytochrome c + 7 H+ <=> NH3 + 6 ferricytochrome c + 2 H2O	1.7.2.2			HLUCCA01_08650
Ferredoxin-dependent nitrite reductase	nirA	NO2- + 6 Fd (red) + 7 H+ <=> NH3 + 2 H2O + 6 Fd (ox)	1.7.7.1	HLUCCA11_12475	HLUCCO16_12445
MFS-superfamily nitrite-nitrite transporter*	narK	NO3- (out) <=> NO3- (in)		HLUCCA11_12480	HLUCCO16_12440	HLUCCA01_09430 HLUCCA01_13025			CY41DRAFT_1478	Ga0071314_1028		CD01DRAFT_3756 CD01DRAFT_3758 CD01DRAFT_3760 CD01DRAFT_3702					Ga0058931_0604 Ga0058931_0605	HLUCCA12_02270 HLUCCA12_02275		HLUCCA08_09090 HLUCCA08_09085
Nitrate/nitrite ABC transporter, perplasmic substrate-binding subunit	nrtA	NO3- (out) <=> NO3- (in)		HLUCCA11_20995								CD01DRAFT_0692 CD01DRAFT_0693
Nitrate/nitrite ABC transporter, permease subunit	nrtB	NO3- (out) <=> NO3- (in)		HLUCCA11_20990								CD01DRAFT_0691
Nitrate/nitrite ABC transporter, ATPase subunit	nrtC	NO3- (out) <=> NO3- (in)		HLUCCA11_20985								CD01DRAFT_0690
Nitrogenase molybdenum-iron protein, alpha chain	nifD	8 Fd (red) + 8 H+ + N2 + 16 ATP + 16 H2O => 8 Fd (ox) + H2 + 2 NH3 + 16 ADP + 16 PO43-	1.18.6.1	HLUCCA11_15485	HLUCCO16_09765
Nitrogenase molybdenum-iron protein, beta chain	nifK	8 Fd (red) + 8 H+ + N2 + 16 ATP + 16 H2O => 8 Fd (ox) + H2 + 2 NH3 + 16 ADP + 16 PO43-	1.18.6.1	HLUCCA11_15490	HLUCCO16_09760
Nitrogenase iron protein	nifH	8 Fd (red) + 8 H+ + N2 + 16 ATP + 16 H2O => 8 Fd (ox) + H2 + 2 NH3 + 16 ADP + 16 PO43-	1.18.6.1	HLUCCA11_15480	HLUCCO16_09780
Sulfur assimilation
SulP-family permease	sulP	SO42-(out) + n H+(out) => SO42-(in) + n H+(in)		HLUCCA11_05390		HLUCCA01_12505			CY41DRAFT_0774 CY41DRAFT_1714 CY41DRAFT_2221	Ga0071314_1808 Ga0071314_0795	K417DRAFT_3471 K417DRAFT_2777	CD01DRAFT_0809 CD01DRAFT_2520 CD01DRAFT_0075	Ga0071316_2554	EI34DRAFT_0709	HLUCCA04_04885	Ga0071312_1211	Ga0058931_1685 Ga0058931_3303	HLUCCA12_01865 HLUCCA12_06640		HLUCCA08_03940	HLUCCA09_08845	HLUCCO18_15020
Trk-type putative oxyanion transporter***	trk	SO42-(out) + n [Na or K]+(out) => SO42-(in) + n [Na or K]+(in)		HLUCCA11_15750 HLUCCA11_15105	HLUCCO16_02070	HLUCCA01_04835 HLUCCA01_13430	K302DRAFT_0789	Ga0003345_0014 Ga0003345_0714	CY41DRAFT_0012 CY41DRAFT_0523	Ga0071314_2089	K417DRAFT_0378 K417DRAFT_3478	CD01DRAFT_0060 CD01DRAFT_3353 CD01DRAFT_3205		EI34DRAFT_2553	HLUCCA04_00455 HLUCCA04_12655	Ga0071312_0877 Ga0071312_0227 Ga0071312_1657	Ga0058931_2699	HLUCCA12_00835 HLUCCA12_09890	HLUCCO07_14645	HLUCCA08_05755 HLUCCA08_09470	HLUCCA09_05140	HLUCCO18_04865 HLUCCO18_04875
CysZ-family permease	cysZ	SO42-(out) + n H+(out) => SO42-(in) + n H+(in)			HLUCCO16_05750				CY41DRAFT_2407	Ga0071314_3842	K417DRAFT_3330	CD01DRAFT_0227		EI34DRAFT_1411			Ga0058931_3229	HLUCCA12_03975	HLUCCO07_12745	HLUCCA08_15585		HLUCCO18_03595
Sulfate ABC transporter, substrate binding subunit	cysP	SO42-(out) + ATP => SO42-(in) + ADP + PO43-	3.6.3.25						CY41DRAFT_1228		K417DRAFT_1166
Sulfate ABC transporter, permease subunit	cysT/cysU	SO42-(out) + ATP => SO42-(in) + ADP + PO43-	3.6.3.25						CY41DRAFT_1229		K417DRAFT_1165
Sulfate ABC transporter, permease subunit	cysW	SO42-(out) + ATP => SO42-(in) + ADP + PO43-	3.6.3.25						CY41DRAFT_1230		K417DRAFT_1164
Sulfate ABC transporter, ATPase subunit	cysA	SO42-(out) + ATP => SO42-(in) + ADP + PO43-	3.6.3.25						CY41DRAFT_1231		K417DRAFT_1163
DASS family divalent anion:sodium symporter****		Anion2-(out) + n Na+ (out) => Anion2-(in) + n Na+(in)	3.6.3.25			HLUCCA01_02735 HLUCCA01_11515	K302DRAFT_1074	Ga0003345_1386	CY41DRAFT_3275 CY41DRAFT_0218 CY41DRAFT_1570	Ga0071314_2832	K417DRAFT_1509	CD01DRAFT_2944	Ga0071316_1503	EI34DRAFT_2118	HLUCCA04_05200	Ga0071312_0227 Ga0071312_1657		HLUCCA12_01615	HLUCCO07_00560
Sulfate adenylyltransferase	sat	SO42-+ ATP => adenylylsulfate + pyrophosphate	2.7.7.4	HLUCCA11_01465	HLUCCO16_11490
Sulfate adenylyltransferase, large subunit	cysN	SO42-+ ATP => adenylylsulfate + pyrophosphate	2.7.7.4				K302DRAFT_0792 K302DRAFT_2271	Ga0003345_0015	CY41DRAFT_0227	Ga0071314_2389	K417DRAFT_0437	CD01DRAFT_3295
Sulfate adenylyltransferase, small subunit	cysD	SO42-+ ATP => adenylylsulfate + pyrophosphate	2.7.7.4			HLUCCA01_13435	K302DRAFT_0791 K302DRAFT_2272	Ga0003345_0016	CY41DRAFT_0226	Ga0071314_2390	K417DRAFT_0438 K417DRAFT_2146	CD01DRAFT_3294	Ga0071316_2009	EI34DRAFT_1694 EI34DRAFT_2903	HLUCCA04_04110	Ga0071312_0879	Ga0058931_1061
Adenylylsulfate kinase	cysC	adenylylsulfate + ATP => 3'-phosphoadenylylsulfate + ADP	2.7.1.25	HLUCCA11_15100	HLUCCO16_02075		K302DRAFT_0790	Ga0003345_0013				CD01DRAFT_3206
Bifunctional sulfate adenylyltransferase/adenylsulfate kinase	cysNC	SO42-+ 2 ATP => 3'-phosphoadenylylsulfate + pyrophosphate + ADP	2.7.7.4/ 2.7.1.25			HLUCCA01_13440							Ga0071316_2010	EI34DRAFT_1693 EI34DRAFT_2904	HLUCCA04_04115	Ga0071312_0878	Ga0058931_1062
Bifunctional sulfate adenylyltransferase/adenylsulfate kinase	sat/cysC	SO42-+ 2 ATP => 3'-phosphoadenylylsulfate + pyrophosphate + ADP	2.7.7.4/ 2.7.1.25															HLUCCA12_02795	HLUCCO07_01380	HLUCCA08_12965	HLUCCA09_00195	HLUCCO18_07855
3'(2'), 5'-bisphosphate nucleotidase	cysQ	Adenosine 3',5'-bisphosphate + H2O => AMP + PO43-	3.1.3.7	HLUCCA11_14250	HLUCCO16_13720	HLUCCA01_13425	K302DRAFT_0794	Ga0003345_0467	CY41DRAFT_0013		K417DRAFT_0512	CD01DRAFT_3230	Ga0071316_2011	EI34DRAFT_2906 EI34DRAFT_1692	HLUCCA04_07765	Ga0071312_0876 Ga0071312_1492	Ga0058931_2260	HLUCCA12_08320	HLUCCO07_06840	HLUCCA08_02840	HLUCCA09_03475	HLUCCO18_00855
Adenylylsulfate reductase	cysH*	Adenylylsulfate + thioredoxin => AMP + SO32- + thioredoxin disulfide	1.8.4.8				K302DRAFT_2273				K417DRAFT_1314	CD01DRAFT_2691					Ga0058931_0150
Phosphoadenosine phosphosulfate reductase	cysH	3'-phosphoadenylylsulfate + thioredoxin => Adenosne 3'5'-bisphosphate + SO32- + thioredoxin disulfide	1.8.4.8	HLUCCA11_14645 HLUCCA11_13815	HLUCCO16_02255 HLUCCO16_08415				CY41DRAFT_1201	Ga0071314_1345			Ga0071316_3000	EI34DRAFT_2285				HLUCCA12_07725	HLUCCO07_05680	HLUCCA08_17760
Sulfite reductase, alpha subunit	cysJ	SO32- + 3 NADPH => H2S + 3 NADP+ + 3 H2O	1.8.1.2										Ga0071316_1288
DUF394 putative suflite reductase alpha subunit	cysJ2	SO32- + 3 NADPH => H2S + 3 NADP+ + 3 H2O	1.8.1.2						CY41DRAFT_0725	Ga0071314_1879	K417DRAFT_1259	CD01DRAFT_2637	Ga0071316_3001	EI34DRAFT_2286			Ga0058931_0149	HLUCCA12_07720		HLUCCA08_17765
Sulfite reductase, beta subunit	cysI	SO32- + 3 NADPH => H2S + 3 NADP+ + 3 H2O	1.8.1.2						CY41DRAFT_0724	Ga0071314_1880	K417DRAFT_1258	CD01DRAFT_2636	Ga0071316_3002	EI34DRAFT_2287			Ga0058931_0151	HLUCCA12_07730		HLUCCA08_17755
Sulfite reductase	sir	SO32- + 6 Fd (red) +6 H+ => H2S + 6 Fd (ox) + 3 H2O	1.8.7.1	HLUCCA11_15035	HLUCCO16_08335		K302DRAFT_2270
Cysteine synthase	cysK	O-acetyl-L-serine + H2S <=> L-cysteine + acetate	2.5.1.47	HLUCCA11_22910 HLUCCA11_09195	HLUCCO16_18390 HLUCCO16_21345	HLUCCA01_08675	K302DRAFT_3540	Ga0003345_0702				CD01DRAFT_0304	Ga0071316_0652 Ga0071316_2972	EI34DRAFT_2256 EI34DRAFT_2668		Ga0071312_1561 Ga0071312_1223 Ga0071312_0297	Ga0058931_1615	HLUCCA12_10620	HLUCCO07_05045	HLUCCA08_13230	HLUCCA09_06855	HLUCCO18_10505
Cysteine synthase B	cysM	O-acetyl-L-serine + H2S <=> L-cysteine + acetate	2.5.1.47	HLUCCA11_13015					CY41DRAFT_0430	Ga0071314_2193	K417DRAFT_2031				HLUCCA04_01735
Phosphate acquisition
Phosphate transport system substrate-binding protein	pstS	PO43-(out) + ATP => PO43-(in) + ADP + PO43-		HLUCCA11_17160 HLUCCA11_19480 HLUCCA11_05935	HLUCCO16_17695 HLUCCO16_09450			Ga0003345_1294	CY41DRAFT_1157 CY41DRAFT_2402	Ga0071314_1389 Ga0071314_3847	K417DRAFT_3435 K417DRAFT_3318	CD01DRAFT_0239	Ga0071316_2399 Ga0071316_2398	EI34DRAFT_1065	HLUCCA04_11525	Ga0071312_2704	Ga0058931_1258	HLUCCA12_05530 HLUCCA12_03635	HLUCCO07_06810 HLUCCO07_11490		HLUCCA09_19390	HLUCCO18_12535 HLUCCO18_11405
Phosphate transport system permease subunit	pstA	PO43-(out) + ATP => PO43-(in) + ADP + PO43-		HLUCCA11_17170	HLUCCO16_17685			Ga0003345_1296	CY41DRAFT_2404 CY41DRAFT_1155	Ga0071314_3845 Ga0071314_1391	K417DRAFT_3320	CD01DRAFT_0237	Ga0071316_0556	EI34DRAFT_2576	HLUCCA04_10200	Ga0071312_2706	Ga0058931_1256	HLUCCA12_03645	HLUCCO07_11500	HLUCCA08_17320	HLUCCA09_19400 HLUCCA09_17620	HLUCCO18_11415
Phosphate transport system ATPase subunit	pstB	PO43-(out) + ATP => PO43-(in) + ADP + PO43-		HLUCCA11_17175	HLUCCO16_17680			Ga0003345_1297	CY41DRAFT_1154 CY41DRAFT_2405	Ga0071314_1392 Ga0071314_3844	K417DRAFT_3321	CD01DRAFT_0236	Ga0071316_0555	EI34DRAFT_2575	HLUCCA04_10205	Ga0071312_2707	Ga0058931_1255	HLUCCA12_03650	HLUCCO07_11505	HLUCCA08_17325 (contig edge)	HLUCCA09_17615	HLUCCO18_11420
Phosphate transport system permease subunit	pstC	PO43-(out) + ATP => PO43-(in) + ADP + PO43-		HLUCCA11_17165	HLUCCO16_17690			Ga0003345_1295	CY41DRAFT_1156 CY41DRAFT_2403	Ga0071314_1390 Ga0071314_3846	K417DRAFT_3319	CD01DRAFT_0238	Ga0071316_0557	EI34DRAFT_2577	HLUCCA04_10195	Ga0071312_2705	Ga0058931_1257	HLUCCA12_03640	HLUCCO07_11495		HLUCCA09_19395	HLUCCO18_11410
Sodium-phosphate symporter	yjbB	PO43-(out) + n Na+ (out) => PO43-(in) + Na+ (in)				HLUCCA01_10375 HLUCCA01_04840	K302DRAFT_0554 K302DRAFT_0019	Ga0003345_1396			K417DRAFT_3280					Ga0071312_1249		HLUCCA12_03490 HLUCCA12_06355	HLUCCO07_05480 HLUCCO07_04350			HLUCCO18_03780
Low-affinity phosphate transporter	pitA	PO43-(out) <=> PO43-(in)						Ga0003345_1233	CY41DRAFT_3203	Ga0071314_2926	K417DRAFT_3359	CD01DRAFT_0188				Ga0071312_2140	Ga0058931_2604	HLUCCA12_13755
Alkaline phosphatase	phoA	A phosphate monoester + H2O => an alcohol + PO43-	3.1.3.1	HLUCCA11_10335		HLUCCA01_01340		Ga0003345_0165					Ga0071316_2416	EI34DRAFT_1078							HLUCCA09_09260
Alkaline phosphatase	phoD	A phosphate monoester + H2O => an alcohol + PO43-	3.1.3.1				K302DRAFT_0912				K417DRAFT_0621		Ga0071316_2295 Ga0071316_0086	EI34DRAFT_1174 EI34DRAFT_2386	HLUCCA04_05910
Alkaline phosphatase	phoX	A phosphate monoester + H2O => an alcohol + PO43-	3.1.3.1	HLUCCA11_12300	HLUCCO16_00450				CY41DRAFT_2137	Ga0071314_0299	K417DRAFT_0336 K417DRAFT_0527	CD01DRAFT_3400	Ga0071316_2549	EI34DRAFT_0770	HLUCCA04_00825					HLUCCA08_06410	HLUCCA09_18190	HLUCCO18_09810
Bold, where multiple genes are present, denotes those genes co-operonic with other genes encoding system components
*Candidate transporters in MFS superfamily
**Where specific electron donors and acceptors cannot be predicted, they are represented with "e-"
***Defined as transporters matching PF00939 and either FIG01304304, FIG01309117 or PF02080 but not PF07158
****Defined as transporters matching TIGR00785
