# Supplementary material for: Predicting Species-Resolved Macronutrient Acquisition during Succession in a Model Phototrophic Biofilm Using an Integrated ‘Omics Approach
Source: Front Microbiol. 2017 Jun 13;8:1020. doi: 10.3389/fmicb.2017.01020 (PMC5468372; doi:10.3389/fmicb.2017.01020)
Supplement: TABLE S4 — Expression of energy and macronutrient acquisition genes by each consortium member during succession. [file Table_4.XLSX]

## Sheet: rpoC
				Metatranscriptomics																								Metaproteomics
				RNA read absolute counts												Organism-specific RPKM												Peptide Spectral Counts
Organism	Locus Tag	Gene Length	Gene Name	Day 7A	Day 7B	Day 7C	Day 14A	Day 14B	Day 14C	Day 21A	Day 21B	Day 21C	Day 28A	Day 28B	Day 28C	Day 7A	Day 7B	Day 7C	Day 14A	Day 14B	Day 14C	Day 21A	Day 21B	Day 21C	Day 28A	Day 28B	Day 28C	Day 7A	Day 7B	Day 7C	Day 14A	Day 14B	Day 14C	Day 21A	Day 21B	Day 21C	Day 28A	Day 28B	Day 28C
Phormidium sp. OSCR	HLUCCO16_09465	4146	rpoC1	1541	3702	2970	2004	2788	2354	1731	2226	2069	1903	2175	1963	122.109	194.466	157.836	131.973	111.934	121.101	101.446	171.9	157.49	101.178	156.536	175.231	147	139	86	138	125	119	128	125	120	126	124	125
Phormidium sp. OSCR	HLUCCO16_09470	1875	rpoC2	628	1339	1256	780	1056	938	657	698	703	728	823	663	110.068	155.576	147.637	113.616	93.7751	106.733	85.1646	119.224	118.359	85.6116	131.011	130.906	44	39	27	42	50	45	44	37	44	45	46	38
Bacteroidetes sp. HLUCCA01	HLUCCA01_07900	4320	rpoC	6382	7569	12181	4354	15036	7720	5767	12005	6670	5463	13538	8162	1426.27	1527.19	1871.54	2051.08	2615.52	1980.45	1672.56	2337.83	2062.28	1807.76	2088.43	1934.95	3	6	4	3			3			7	5
Algoriphagus marincola HL-49	K302DRAFT_3496	4311	rpoC	3548	4018	11196	4604	25807	12215	10820	27675	18029	9227	35098	21649	2820.43	2890.54	3280.2	3909.95	4992.07	4133.22	4255.55	5018.99	4943.54	4243.78	5296.64	4758.64		6					2		6	6
Aliidomarina calidilacus HL-53	Ga0003345_0432	4227	rpoC	9591	18617	40124	7258	27360	13645	4971	9979	5352	906	4237	1097	1604.7	2529.03	2235.62	2134.94	2385.97	1934.44	3358.09	2965.45	2245.29	2736.1	2538.72	1854.26	21	18	9	20	16	12	7	10	9			6
Halomonas sp. HL-48	CY41DRAFT_2664	4215	rpoC	18	14	38	1	4	4	2	0	1	1	0	1	1501.93	788.386	1060.14	278.2	371.95	507.06	960.746	0	605.368	775.504	0	706.263							7		9
Halomonas sp. HL-93	Ga0071314_3597	4215	rpoC	15	9	39	3	3	3	1	4	0	2	1	0	976.937	280.125	767.303	405.651	163.262	205.157	95.5367	335.777	0	246.613	68.1897	0							7		9
Marinobacter excellens HL-55	K417DRAFT_2409	4215	rpoC	45	113	109	14	14	12	5	9	4	9	2	4	268.262	459.955	269.65	573.594	386.399	550.909	585.358	533.135	388.069	1122.3	258.642	467.595		13					7
Marinobacter sp. HL-58	CD01DRAFT_1219	4215	rpoC	10	8	19	4	3	2	0	2	2	0	2	0	683.874	410.029	709.485	474.608	217.378	256.13	0	632.811	679.955	0	705.213	0		13					7
Erythrobacter sp. HL-111	Ga0071316_1836	4302	rpoC	6	3	3	13	18	9	17	7	20	41	59	37	938.147	518.982	716.868	2084.52	1543.74	1008.94	876.596	588.192	2434.6	1424.7	1637.94	1538.39					7
Porphyrobacter sp. HL-46	EI34DRAFT_0986	4302	rpoC	58	58	86	46	212	86	123	185	97	144	341	219	900.998	1620.43	1510.11	1160.88	2066.18	1242.18	1191.14	1690.84	1739.12	1306.05	1993.86	1751.1					7
Oceanicaulis sp. HLUCCA04	HLUCCA04_13345	4209	rpoC	157	22	75	73	173	247	191	380	204	188	412	275	1013.44	797.458	1063.63	879.488	1135.07	1064.46	796.577	1259.14	1140.9	828.622	1022.96	1282.64					7
Salinivirga fredricksonii HL-109	Ga0071312_0148	4188	rpoC	105	49	40	270	95	46	169	69	53	294	169	125	2391.76	773.694	1069.57	1775.04	1226.05	1050.93	993.796	969.672	763.095	908.445	996.618	813.624	4			6	7		9		7	7	7	6
Roseibaca calidilacus HL-91	Ga0058931_0191	4230	rpoC	231	227	289	140	409	464	510	575	396	435	839	428	1664.01	1424.89	1642.06	1680.53	1650.99	1885.56	2049.7	1942.29	2015.83	2061.51	1666.99	1887.85
Rhodobacteraceae sp. HLUCCA12	HLUCCA12_05425	4227	rpoC	20	48	38	23	35	10	8	23	7	4	10	4	2729.3	1323.19	1610.31	1418.06	1542.86	1069.27	778.71	3771.66	863.164	891.263	1391.13	1521.74					7					8	9
Rhodobacteraceae sp. HLUCCO07	HLUCCO07_13445	4248	rpoC	35	56	92	2	11	9	6	0	1	1	3	2	1634.49	1712.88	2135.48	278.816	484.124	530.449	757.919	0	172.498	235.696	699.387	714.599					7
Rhodobacteraceae sp. HLUCCA08	HLUCCA08_17935	4254	rpoC	37	30	40	21	24	31	26	13	11	19	34	13	1834.23	1700.95	2142.4	1995.03	1462.32	1773.47	1262.04	904.072	965.438	1208.39	1374.55	947.803				6	7	6	8		7	9		5
Rhodobacteraceae sp. HLUCCO18	HLUCCO18_17915	4230	rpoC	310	123	188	293	556	407	409	596	362	333	649	313	1833.68	903.398	1061.69	1924.01	1755.01	1246.76	1159.27	1736.51	1403.89	1253.73	1489.61	1194.78				6	7	6	8	6	7	9

## Sheet: Photopigment biosynthesis
				Metatranscriptomics																								Metaproteomics
				RNA read absolute counts												Organism-specific RPKM												Peptide Spectral Counts
Organism	Locus Tag	Gene Length	Gene Name	Day 7A	Day 7B	Day 7C	Day 14A	Day 14B	Day 14C	Day 21A	Day 21B	Day 21C	Day 28A	Day 28B	Day 28C	Day 7A	Day 7B	Day 7C	Day 14A	Day 14B	Day 14C	Day 21A	Day 21B	Day 21C	Day 28A	Day 28B	Day 28C	Day 7A	Day 7B	Day 7C	Day 14A	Day 14B	Day 14C	Day 21A	Day 21B	Day 21C	Day 28A	Day 28B	Day 28C
Phormidium sp. OSCR	HLUCCO16_01170	3996	chlH/bchH	1829	3265	3164	1598	2424	1893	1428	1452	1493	1457	1544	1256	150.372	177.95	174.459	109.188	100.974	101.041	86.831	116.339	117.913	80.3736	115.295	116.329	12	5	7	10	3	10	13	15	13	11	7	15
Erythrobacteraceae sp. HL-111	Ga0071316_1411	3651	chlH/bchH	19	22	10	6	14	7	39	22	5	49	58	39	3500.66	4484.67	2815.75	1133.68	1414.83	924.691	2369.69	2178.31	717.206	2006.38	1897.36	1910.75
Porphyrobacter sp. HL-46	EI34DRAFT_1980	3642	chlH/bchH	173	157	147	43	102	84	112	125	58	130	214	212	3174.61	5181.45	3049.13	1281.88	1174.31	1433.22	1281.22	1349.55	1228.38	1392.8	1478.1	2002.4
Roseibaca calidilacus HL-91	Ga0058931_2031	3552	chlH/bchH	123	225	96	55	123	106	132	112	99	88	202	95	1055.2	1681.99	649.606	786.263	591.306	512.996	631.801	450.558	600.178	496.668	477.98	499.04
Rhodobacteraceae sp. HLUCCA08	HLUCCA08_07340	3543	chlH/bchH	7	5	0	7	4	7	7	11	3	9	6	8	416.674	340.398	0	798.499	292.642	480.848	407.986	918.542	316.155	687.297	291.258	700.344
Rhodobacteraceae sp. HLUCCA09	HLUCCA09_00870	3561	chlH/bchH	20	42	13	16	20	11	50	16	13	45	68	39	1003.75	1924.91	847.652	814.495	668.966	495.81	1101.13	525.474	552.115	1154.91	1254.18	1090.71
Rhodobacteraceae sp. HLUCCO18	HLUCCO18_01125	3582	chlH/bchH	159	185	148	106	185	201	300	213	217	192	439	260	1110.69	1604.65	987.038	822.013	689.621	727.142	1004.19	732.899	993.843	853.681	1189.94	1172.06
Phormidium sp. OSCR	HLUCCO16_06005	2079	chlH/bchH	220	380	408	301	404	335	334	315	281	313	270	216	34.7734	39.8171	43.2503	39.5398	32.3541	34.3767	39.0449	48.5223	42.6656	33.1948	38.7611	38.4612	8	2	4	3		2	3		3	4		3
Erythrobacteraceae sp. HL-111	Ga0071316_1387	1809	chlH/bchH	0	0	0	0	0	0	1	0	0	1	0	0	0	0	0	0	0	0	122.665	0	0	82.6629	0	0
Porphyrobacter sp. HL-46	EI34DRAFT_2007	1713	chlH/bchH	5	1	1	1	0	0	1	1	0	3	6	2	195.133	70.1889	44.1139	63.4009	0	0	24.3289	22.9613	0	68.3572	88.1368	40.1755
Roseibaca calidilacus HL-91	Ga0058931_2014	1725	chlH/bchH	12	14	10	7	13	9	13	8	2	11	19	4	212.044	215.568	139.377	206.118	128.725	89.7149	128.163	66.2882	24.974	127.876	92.6031	43.2798
Rhodobacteraceae sp. HLUCCA08	HLUCCA08_07485	1644	chlH/bchH	1	0	0	2	1	0	0	0	1	1	0	1	128.324	0	0	491.833	157.72	0	0	0	227.19	164.632	0	188.726
Rhodobacteraceae sp. HLUCCA09	HLUCCA09_01240	1683	chlH/bchH	1	1	0	0	0	0	1	0	0	1	8	1	106.223	97.0028	0	0	0	0	46.6115	0	0	54.3198	312.294	59.1926
Rhodobacteraceae sp. HLUCCO18	HLUCCO18_01190	1710	chlH/bchH	13	18	13	11	17	44	53	28	35	40	70	61	190.284	327.146	181.668	178.742	132.785	333.533	371.734	201.876	335.883	372.663	397.577	576.192
Phormidium sp. OSCR	HLUCCO16_06165	1092	chlI/bchI	172	333	428	285	442	389	253	316	342	280	292	237	51.7813	66.4585	86.4159	71.3072	67.4203	76.0309	56.3325	92.7125	98.905	56.5593	79.8429	80.3781	13	13	14	10	12	13	12	9	14	10	17	9
Erythrobacteraceae sp. HL-111	Ga0071316_1386	1002	chlI/bchI	0	2	0	0	0	0	0	0	0	0	0	1	0	1486.61	0	0	0	0	0	0	0	0	0	178.648
Porphyrobacter sp. HL-46	EI34DRAFT_2008	1002	chlI/bchI	4	0	6	3	4	4	3	9	0	2	11	5	266.988	0	452.685	325.302	167.505	248.245	124.828	353.434	0	77.9404	276.356	171.78
Roseibaca calidilacus HL-91	Ga0058931_2015	1002	chlI/bchI	28	20	6	4	9	9	11	9	8	10	27	8	852.13	530.382	144.028	202.853	153.485	154.514	186.774	128.437	172.049	200.217	226.641	149.08
Rhodobacteraceae sp. HLUCCA08	HLUCCA08_07480	1005	chlI/bchI	1	0	0	2	0	0	0	0	2	2	0	2	209.997	0	0	804.861	0	0	0	0	743.573	538.824	0	617.684
Rhodobacteraceae sp. HLUCCA09	HLUCCA09_01235	1041	chlI/bchI	2	1	4	1	1	2	1	0	0	3	5	0	343.591	156.883	892.793	174.255	114.496	308.581	75.3852	0	0	263.556	315.673	0
Rhodobacteraceae sp. HLUCCO18	HLUCCO18_01195	1020	chlI/bchI	25	23	17	18	23	42	58	35	29	39	60	45	613.715	701.076	398.429	490.541	301.298	533.953	682.264	423.216	466.752	609.382	571.535	712.883
Phormidium sp. OSCR	HLUCCO16_07915	687	chlM/bchM	278	677	480	249	498	360	217	210	215	266	234	238	133.104	214.88	154.132	99.0806	120.809	111.904	76.842	97.9876	98.8852	85.4532	101.758	128.371	9	6	4	8	6	6	7	4	7	6	8	6
Erythrobacteraceae sp. HL-111	Ga0071316_1413	723	chlM/bchM	7	6	4	1	1	1	7	3	3	11	13	8	6520.03	6183.22	5693.9	955.201	510.897	667.812	2150.21	1501.67	2175.46	2277.01	2149.92	1981.46
Porphyrobacter sp. HL-46	EI34DRAFT_1978	705	chlM/bchM	25	8	12	10	13	10	15	19	5	16	40	34	2372.64	1365.49	1287.32	1541.79	774.057	882.434	887.451	1060.92	547.677	886.572	1428.89	1660.89
Roseibaca calidilacus HL-91	Ga0058931_2033	678	chlM/bchM	14	18	4	7	8	10	22	16	5	4	23	11	629.972	705.792	141.971	524.886	201.725	253.846	552.32	337.609	158.993	118.415	285.462	303.086
Rhodobacteraceae sp. HLUCCA08	HLUCCA08_07330	684	chlM/bchM	1	0	0	0	2	3	4	2	0	0	1	0	308.693	0	0	0	758.813	1068.71	1209.02	866.092	0	0	251.742	0
Rhodobacteraceae sp. HLUCCA09	HLUCCA09_00880	753	chlM/bchM	2	1	3	1	0	0	10	5	0	4	5	8	475.179	216.966	926.036	240.991	0	0	1042.56	777.381	0	485.989	436.568	1059.17
Rhodobacteraceae sp. HLUCCO18	HLUCCO18_01135	693	chlM/bchM	42	51	61	17	46	64	109	60	56	68	120	85	1518.25	2289.16	2105.23	682.213	887.349	1198.12	1888.07	1068.35	1327.22	1564.59	1683.22	1982.86
Erythrobacteraceae sp. HL-111	Ga0071316_2709	1629	bchE	4	3	5	6	9	2	11	2	0	36	42	28	1652.32	1371.1	3156.48	2541.73	2039.19	592.334	1498.5	443.983	0	3304.89	3080.42	3075.65
Porphyrobacter sp. HL-46	EI34DRAFT_0896	1614	bchE	16	1	14	9	20	7	13	15	7	21	25	33	662.752	74.4968	655.5	605.63	519.754	269.599	335.687	365.558	334.65	507.869	389.776	703.583
Roseibaca calidilacus HL-91	Ga0058931_2025	1692	bchE	154	303	154	65	130	139	211	196	142	148	414	231	2774.34	4756.55	2188.3	1951.31	1312.37	1412.64	2120.78	1655.75	1807.76	1754.09	2057.15	2548.18
Rhodobacteraceae sp. HLUCCA08	HLUCCA08_07280	1665	bchE	7	2	9	5	5	7	9	9	2	7	13	24	886.935	289.83	1232.04	1214.06	778.649	1023.54	1116.57	1599.72	448.646	1137.88	1343.28	4472.27
Rhodobacteraceae sp. HLUCCA09	HLUCCA09_08195	1689	bchE	9	25	12	7	12	10	28	7	14	42	23	43	952.609	2416.45	1650.19	751.526	846.512	950.605	1300.48	484.85	1253.98	2273.32	894.655	2536.23
Rhodobacteraceae sp. HLUCCO18	HLUCCO18_04720	1659	bchE	89	77	98	80	143	207	296	254	234	211	394	310	1342.78	1442.51	1411.62	1339.93	1151.32	1617.39	2139.96	1887.63	2314.7	2026.27	2306.63	3018.26
Phormidium sp. OSCR	HLUCCO16_03385	1077	acsF	3843	6923	17227	3813	11682	8373	3151	4525	4969	3336	4222	3465	1173.08	1400.92	3526.73	967.315	1806.75	1659.34	711.376	1346.12	1457.05	683.258	1170.53	1191.53	24	21	14	20	21	18	25	20	23	16	23	14
Erythrobacteraceae sp. HL-111	Ga0071316_1419	1062	acsF	5	2	14	2	10	9	13	10	8	23	31	10	3169.16	1402.54	13561.3	1300.01	3476.6	4089.95	2717.36	3406.24	3947.67	3239.82	3488.68	1685.46
Porphyrobacter sp. HL-46	EI34DRAFT_1972	1074	acsF	49	21	33	21	74	51	39	74	16	67	90	76	3051.14	2351.75	2322.7	2124.31	2890.91	2952.74	1513.88	2711.02	1149.87	2435.8	2109.37	2435.84
Roseibaca calidilacus HL-91	Ga0058931_2039	1095	acsF	45	49	44	16	36	40	40	39	17	25	56	32	1253.08	1188.97	966.417	742.435	561.75	628.35	621.44	509.25	334.524	457.991	430.11	545.626
Rhodobacteraceae sp. HLUCCA08	HLUCCA08_07300	1128	acsF	4	0	0	2	6	3	8	0	1	2	12	2	748.312	0	0	717.019	1379.6	647.673	1465.42	0	331.21	480.017	1830.77	550.271
Rhodobacteraceae sp. HLUCCA09	HLUCCA09_00910	1164	acsF	22	35	16	14	16	15	21	17	13	23	31	26	3379.77	4910.19	3193.48	2181.56	1638.19	2069.59	1415.66	1709.03	1690.05	1806.89	1750.18	2225.8
Rhodobacteraceae sp. HLUCCO18	HLUCCO18_01165	1119	acsF	73	58	127	53	156	166	151	175	122	128	248	174	1633.36	1611.38	2712.93	1316.47	1862.63	1923.51	1618.95	1928.7	1789.7	1822.92	2153.16	2512.39
Phormidium sp. OSCR	HLUCCO16_02040	882	dvr	139	247	298	215	725	588	305	682	743	340	663	578	51.8213	61.0453	74.51	66.6156	136.948	142.32	84.0983	247.79	266.091	85.0499	224.5	242.754	46	38	27	58	65	74	96	106	91	103	99	103
Erythrobacteraceae sp. HL-111	Ga0071316_1620	960	dvr	0	0	0	0	0	0	0	1	0	0	0	0	0	0	0	0	0	0	0	376.853	0	0	0	0
Porphyrobacter sp. HL-46	EI34DRAFT_0813	951	dvr	2	4	0	0	0	4	7	2	1	4	3	3	140.66	505.951	0	0	0	261.572	306.902	82.7573	81.1715	164.249	79.4159	108.601
Roseibaca calidilacus HL-91	Ga0058931_2726	933	dvr	0	0	0	2	2	1	3	0	0	1	3	4	0	0	0	108.936	36.633	18.4392	54.7094	0	0	21.504	27.0467	80.0583
Rhodobacteraceae sp. HLUCCA08	HLUCCA08_02270	945	dvr	0	1	0	0	0	0	0	0	0	0	0	0	0	255.443	0	0	0	0	0	0	0	0	0	0
Rhodobacteraceae sp. HLUCCA09	HLUCCA09_14360	960	dvr	0	0	1	0	0	1	0	0	2	1	2	0	0	0	242.05	0	0	167.322	0	0	315.317	95.2721	136.934	0
Rhodobacteraceae sp. HLUCCO18	HLUCCO18_02720	984	dvr	2	6	2	1	3	1	2	0	4	2	3	1	50.8952	189.587	48.5907	28.2503	40.739	13.1787	24.3879	0	66.7373	32.3948	29.6233	16.422
Phormidium sp. OSCR	HLUCCO16_11840	966	por	524	1290	1055	455	862	737	634	670	746	684	750	460	178.35	291.067	240.824	128.706	148.653	162.857	159.597	222.241	243.909	156.207	231.853	176.378	43	22	14	51	60	51	58	55	63	50	55	48
Erythrobacteraceae sp. HL-111	Ga0071316_1621	984	por	2	0	0	0	0	1	0	0	0	0	0	0	1368.25	0	0	0	0	490.499	0	0	0	0	0	0
Phormidium sp. OSCR	HLUCCO16_14935	1527	chlB	684	1366	1942	892	1434	1278	931	920	1020	941	862	630	147.221	194.907	280.33	159.56	156.382	178.584	148.203	192.979	210.893	135.896	168.512	152.757
Erythrobacteraceae sp. HL-111	Ga0071316_1410	1587	chlB	44	62	7	25	11	8	69	21	4	83	45	30	18656.9	29086.4	4536.09	10871	2558.35	2432.08	9648.63	4785.28	1320.45	7821.39	3387.85	3382.6
Porphyrobacter sp. HL-46	EI34DRAFT_1981	1632	chlB	285	177	56	111	68	43	320	44	26	275	87	66	11675	13040.4	2593.06	7387	1747.66	1637.83	8171.88	1060.47	1229.27	6577.27	1341.45	1391.64
Roseibaca calidilacus HL-91	Ga0058931_2030	1578	chlB	73	115	50	37	48	52	80	61	52	62	124	53	1410.18	1935.79	761.847	1191.04	519.598	566.671	862.214	552.563	709.851	787.942	660.692	626.912
Rhodobacteraceae sp. HLUCCA08	HLUCCA08_07345	1554	chlB	6	9	1	2	1	0	3	5	0	4	5	1	814.567	1397.45	146.678	520.335	166.861	0	398.791	952.255	0	696.689	553.572	199.664
Rhodobacteraceae sp. HLUCCA09	HLUCCA09_00865	1608	chlB	7	14	3	6	6	2	11	13	9	12	18	9	778.264	1421.42	433.341	676.634	444.59	199.704	536.656	945.821	846.764	682.26	735.456	557.596
Rhodobacteraceae sp. HLUCCO18	HLUCCO18_01120	1596	chlB	86	160	125	57	140	118	204	203	113	126	236	150	1348.77	3115.81	1871.65	992.41	1171.68	958.405	1533.09	1568.21	1161.93	1257.79	1436.21	1518.13
Phormidium sp. OSCR	HLUCCO16_11845	1407	chlN	690	1822	2208	682	1414	1264	896	1489	1412	1078	1386	1237	161.188	282.159	345.93	132.407	167.362	191.702	154.805	338.989	316.859	168.968	294.074	325.536
Erythrobacteraceae sp. HL-111	Ga0071316_1409	1314	chlN	24	4	1	6	1	4	15	8	3	29	10	15	12292.4	2266.71	782.749	3151.51	280.935	1468.88	2533.65	2201.99	1196.25	3300.98	909.391	2042.96
Porphyrobacter sp. HL-46	EI34DRAFT_1982	1326	chlN	63	72	36	16	50	21	23	27	20	28	34	31	3176.8	6529.64	2051.95	1310.7	1581.82	984.597	722.999	801.028	1163.97	824.345	645.317	804.602
Roseibaca calidilacus HL-91	Ga0058931_2029	1293	chlN	51	100	31	17	24	29	59	41	20	28	95	27	1202.51	2054.61	576.539	667.947	317.108	385.74	776.151	453.32	333.245	434.34	617.832	389.819
Rhodobacteraceae sp. HLUCCA08	HLUCCA08_07350	1284	chlN	5	0	0	3	0	4	5	0	3	0	3	6	821.656	0	0	944.755	0	758.563	804.524	0	872.814	0	402.041	1450.09
Rhodobacteraceae sp. HLUCCA09	HLUCCA09_00860	1284	chlN	14	17	6	4	6	8	10	8	5	20	16	9	1949.6	2161.89	1085.55	565.004	556.863	1000.54	611.073	729.029	589.222	1424.25	818.829	698.408
Rhodobacteraceae sp. HLUCCO18	HLUCCO18_01115	1284	chlN	119	91	64	88	81	116	315	96	92	245	185	101	2320.18	2203.06	1191.32	1904.73	842.755	1171.28	2942.95	921.962	1176.04	3040.45	1399.62	1270.79
Phormidium sp. OSCR	HLUCCO16_11855	864	chlL	426	837	2954	817	2187	1856	560	628	714	673	519	429	162.132	211.177	754.005	258.419	421.727	458.598	157.631	232.93	261.038	171.86	179.405	183.934
Erythrobacteraceae sp. HL-111	Ga0071316_1412	897	chlL	0	0	0	2	1	0	2	0	1	5	1	5	0	0	0	3092.62	827.057	0	994.523	0	1173.9	1675.5	267.72	2004.79
Porphyrobacter sp. HL-46	EI34DRAFT_1979	897	chlL	44	8	28	6	38	22	15	40	16	25	51	45	3281.03	1072.89	2360.09	726.846	1777.78	1525.35	697.283	1754.9	1377.02	1088.43	1431.44	1727.19
Roseibaca calidilacus HL-91	Ga0058931_2032	900	chlL	48	54	24	10	26	36	36	30	14	23	57	32	1626.54	1594.51	641.477	564.672	493.71	688.18	680.612	476.7	335.246	512.746	532.751	663.976
Rhodobacteraceae sp. HLUCCA08	HLUCCA08_07335	897	chlL	2	8	5	2	3	4	1	3	3	1	7	3	470.618	2153.02	1271.15	901.876	867.638	1086.2	230.403	990.303	1249.8	301.886	1343.28	1038.21
Rhodobacteraceae sp. HLUCCA09	HLUCCA09_00875	933	chlL	16	15	10	9	5	6	14	15	4	14	33	16	3067.25	2625.95	2490.63	1750.03	638.82	1033.02	1177.69	1881.73	648.903	1372.45	2324.87	1709.22
Rhodobacteraceae sp. HLUCCO18	HLUCCO18_01130	963	chlL	68	29	67	34	71	92	82	121	107	73	203	130	1768.21	936.342	1663.32	981.478	985.204	1238.91	1021.73	1549.81	1824.19	1208.22	2048.27	2181.46
Erythrobacteraceae sp. HL-111	Ga0071316_1394	990	bchX	12	3	8	5	5	7	23	8	3	33	53	35	8159.7	2256.97	8313.44	3486.63	1864.85	3412.66	5157.64	2923.38	1588.15	4986.85	6398.74	6328.56
Porphyrobacter sp. HL-46	EI34DRAFT_1997	1005	bchX	95	64	129	37	116	65	68	66	30	84	144	110	6322.01	7659.82	9703.65	4000.06	4843.14	4021.93	2820.99	2584.11	2304.17	3263.72	3606.94	3767.86
Roseibaca calidilacus HL-91	Ga0058931_1388	1005	bchX	69	77	45	35	58	29	46	60	47	41	114	40	2093.62	2035.87	1076.98	1769.66	986.171	496.39	778.719	853.691	1007.77	818.435	954.07	743.171
Rhodobacteraceae sp. HLUCCA08	HLUCCA08_07430	1002	bchX	1	1	0	1	3	1	0	2	1	1	5	4	210.626	240.897	0	403.637	776.627	243.066	0	590.95	372.901	270.219	858.839	1239.07
Rhodobacteraceae sp. HLUCCA09	HLUCCA09_01180	1002	bchX	44	55	25	21	18	21	59	27	21	45	84	38	7853.5	8964.77	5797.36	3801.92	2141.23	3366.34	4621.02	3153.63	3171.91	4107.36	5509.92	3779.57
Rhodobacteraceae sp. HLUCCO18	HLUCCO18_01030	1002	bchX	223	189	119	96	134	188	395	167	132	318	282	244	5572.77	5864.61	2839.16	2663.26	1786.95	2433.05	4730	2055.66	2162.73	5058.15	2734.52	3934.92
Erythrobacteraceae sp. HL-111	Ga0071316_1395	1602	bchY	12	4	7	6	8	18	17	10	10	52	48	34	5040.56	1858.96	4493.59	2584.59	1843.19	5420.91	2354.93	2257.35	3270.21	4854.24	3579.85	3797.7
Porphyrobacter sp. HL-46	EI34DRAFT_1996	1566	bchY	96	68	54	21	63	36	66	65	42	85	107	90	4098.47	5221.16	2605.91	1456.48	1687.44	1429.04	1756.53	1632.67	2069.48	2118.71	1719.41	1977.71
Roseibaca calidilacus HL-91	Ga0058931_1389	1599	bchY	95	103	52	37	58	45	77	50	43	75	130	52	1811.04	1711.01	781.908	1175.39	619.597	483.944	818.975	446.968	579.278	940.63	683.559	607
Rhodobacteraceae sp. HLUCCA08	HLUCCA08_07425	1575	bchY	5	1	4	2	3	1	8	6	2	2	7	8	669.749	153.201	578.883	513.393	493.903	154.58	1049.26	1127.46	474.299	343.697	764.661	1576
Rhodobacteraceae sp. HLUCCA09	HLUCCA09_01175	1581	bchY	10	39	11	14	11	12	24	5	4	21	36	16	1130.8	4027.34	1616.07	1605.79	829.01	1218.7	1190.9	369.994	382.771	1214.36	1496.05	1008.22
Rhodobacteraceae sp. HLUCCO18	HLUCCO18_01035	1605	bchY	3530	2555	1396	1864	1566	2125	5119	2059	1718	3241	3478	2220	55051.7	49476.4	20785.3	32271.4	13032.6	17162.6	38254.2	15816.9	17566.3	32171.7	21047	22342.3
Erythrobacteraceae sp. HL-111	Ga0071316_1396	1446	bchZ	21	16	1	5	7	12	17	9	9	44	41	32	9773.28	8238.59	711.245	2386.35	1786.9	4004.1	2609.16	2250.95	3260.93	4550.86	3387.9	3960.18
Porphyrobacter sp. HL-46	EI34DRAFT_1995	1446	bchZ	91	75	81	30	104	65	104	71	58	95	150	123	4207.64	6236.86	4233.47	2253.47	3016.95	2794.48	2997.72	1931.48	3095.19	2564.62	2610.56	2927.34
Roseibaca calidilacus HL-91	Ga0058931_1390	1461	bchZ	279	390	57	103	70	54	275	82	56	156	118	68	5821.48	7090.95	938.104	3581.3	818.471	635.624	3201.38	802.314	825.716	2141.44	679.107	868.797
Rhodobacteraceae sp. HLUCCA08	HLUCCA08_07420	1467	bchZ	13	5	4	2	3	5	21	8	2	19	7	7	1869.63	822.436	621.529	551.215	530.289	829.84	2957.2	1614.03	509.241	3505.66	820.993	1480.59
Rhodobacteraceae sp. HLUCCA09	HLUCCA09_01170	1515	bchZ	16	28	8	18	9	11	27	9	3	26	45	33	1888.16	3017.47	1226.56	2154.59	707.849	1165.84	1398.16	695.021	299.593	1569.03	1951.58	2170.11
Rhodobacteraceae sp. HLUCCO18	HLUCCO18_01040	1473	bchZ	252	223	153	100	154	206	509	222	189	452	334	282	4282.46	4705.53	2482.33	1886.55	1396.55	1812.96	4144.85	1858.29	2105.8	4889.11	2202.44	3092.58
Erythrobacteraceae sp. HL-111	Ga0071316_1408	582	bchF	8	7	6	5	7	3	10	3	3	27	45	11	9259.83	8964.43	10613.6	5935.07	4444.19	2489.64	3817.19	1866.1	2703.41	6945.39	9248.08	3385.71
Porphyrobacter sp. HL-46	EI34DRAFT_1983	573	bchF	53	50	47	16	36	27	27	49	26	40	76	48	6190.78	10503.8	6205.56	3036.15	2638.21	2932.4	1966.05	3367.44	3505.13	2727.91	3341.39	2885.9
Roseibaca calidilacus HL-91	Ga0058931_2028	483	bchF	38	47	29	19	20	22	29	30	18	27	56	31	2401.7	2588.47	1445.71	2001.07	708.339	784.395	1022.6	889.114	803.935	1122.67	976.226	1199.71
Rhodobacteraceae sp. HLUCCA08	HLUCCA08_07355	498	bchF	2	0	5	0	0	2	1	0	0	2	2	1	848.439	0	2291.65	0	0	979.111	415.374	0	0	1088.49	691.909	623.898
Rhodobacteraceae sp. HLUCCA09	HLUCCA09_00855	552	bchF	5	12	3	4	4	1	12	10	2	15	17	5	1621.3	3553.37	1263.85	1315.61	864.435	291.22	1707.45	2121.92	548.8	2487.28	2025.8	903.466
Rhodobacteraceae sp. HLUCCO18	HLUCCO18_01110	486	bchF	73	78	93	49	100	109	174	115	86	98	162	109	3765.15	4995.33	4579.49	2805.64	2752.33	2911.47	4300.37	2921.63	2908.17	3217.24	3242.19	3627.98
Erythrobacteraceae sp. HL-111	Ga0071316_1393	936	bchC	5	4	9	6	10	13	23	21	10	38	54	27	3596.23	3183.09	9892.77	4425.59	3945.11	6703.83	5455.52	8117.06	5599.57	6074.09	6896	5163.99
Porphyrobacter sp. HL-46	EI34DRAFT_1998	948	bchC	103	67	64	20	73	63	81	86	47	112	164	145	7266.96	8501.53	5103.98	2292.34	3231.28	4132.81	3562.55	3569.84	3827.14	4613.54	4355.16	5265.67
Roseibaca calidilacus HL-91	Ga0058931_1387	957	bchC	52	45	30	25	26	43	62	31	24	67	84	58	1657.02	1249.53	754.037	1327.51	464.273	772.983	1102.28	463.22	540.442	1404.6	738.296	1131.7
Rhodobacteraceae sp. HLUCCA08	HLUCCA08_07435	942	bchC	4	0	1	4	0	4	1	2	1	7	0	7	896.225	0	242.073	1717.49	0	1034.26	219.385	628.63	396.678	2012.14	0	2306.63
Rhodobacteraceae sp. HLUCCA09	HLUCCA09_01185	939	bchC	7	3	9	4	11	8	12	2	7	14	14	12	1333.34	521.83	2227.22	772.815	1396.41	1368.55	1002.99	249.292	1128.32	1363.67	979.998	1273.71
Rhodobacteraceae sp. HLUCCO18	HLUCCO18_01025	978	bchC	137	170	152	104	151	223	305	208	164	187	363	226	3507.73	5404.63	3715.57	2956.08	2063.12	2956.91	3742	2623.24	2753.03	3047.52	3606.43	3734.17
Phormidium sp. OSCR	HLUCCO16_19510	1005	chlG/bchG	235	373	472	165	315	226	211	191	178	261	174	143	76.8783	80.8921	103.558	44.8604	52.2119	47.9999	51.0519	60.8942	55.9375	57.2898	51.7004	52.7007	3	2	3	4	4	5	4	5	5	8	7	6
Erythrobacteraceae sp. HL-111	Ga0071316_1405	903	chlG/bchG	6	5	2	2	0	3	3	0	1	3	10	2	4473.36	4124.43	2278.82	1529.17	0	1603.64	737.623	0	580.444	497.077	1323.76	396.512
Porphyrobacter sp. HL-46	EI34DRAFT_1986	927	chlG/bchG	47	17	17	10	13	18	12	20	11	18	53	26	3391.19	2206.02	1386.49	1172.16	588.484	1207.58	539.754	849.022	916.028	758.278	1439.38	965.601
Roseibaca calidilacus HL-91	Ga0058931_2023	897	chlG/bchG	37	24	23	24	23	27	29	29	20	43	102	36	1257.99	711.043	616.807	1359.75	438.206	517.863	550.107	462.353	480.527	961.822	956.536	749.474
Rhodobacteraceae sp. HLUCCA08	HLUCCA08_07370	912	chlG/bchG	1	0	1	2	0	2	1	0	2	1	2	0	231.435	0	250.044	887.026	0	534.158	226.609	0	819.481	296.915	377.474	0
Rhodobacteraceae sp. HLUCCA09	HLUCCA09_01110	918	chlG/bchG	6	3	2	0	3	0	1	2	0	8	7	1	1169.03	533.78	506.273	0	389.562	0	85.4969	255.001	0	797.085	501.22	108.574
Rhodobacteraceae sp. HLUCCO18	HLUCCO18_01095	921	chlG/bchG	26	38	19	32	27	35	81	48	43	54	86	54	706.946	1282.94	493.222	965.915	391.759	492.842	1055.35	642.868	766.555	934.555	907.353	947.514
Erythrobacteraceae sp. HL-111	Ga0071316_1403	1197	chlP/bchP	2	9	6	1	2	2	7	3	0	5	5	4	1124.57	5599.02	5155.93	576.635	616.835	806.288	1298.04	906.527	0	624.81	499.176	598.083
Porphyrobacter sp. HL-46	EI34DRAFT_1988	1197	chlP/bchP	39	28	30	15	19	20	17	17	9	16	31	28	2178.71	2813.19	1894.39	1361.32	665.924	1038.85	592.03	558.75	580.281	521.862	651.839	805.123
Roseibaca calidilacus HL-91	Ga0058931_2021	1182	chlP/bchP	29	32	31	16	22	18	27	24	21	39	39	22	748.049	719.272	630.726	687.743	318.003	261.928	388.571	290.298	382.794	661.834	277.475	347.484
Rhodobacteraceae sp. HLUCCA08	HLUCCA08_07375	2460	chlP/bchP	4	9	3	1	5	1	3	1	3	5	14	2	342.964	882.572	277.906	164.311	526.91	98.9463	251.86	120.281	455.397	549.999	978.915	252.198
Rhodobacteraceae sp. HLUCCA09	HLUCCA09_01120	1197	chlP/bchP	5	7	4	3	5	4	18	6	9	17	18	9	746.936	954.943	776.342	454.578	497.809	536.663	1179.94	586.545	1137.75	1298.68	988.192	749.212
Rhodobacteraceae sp. HLUCCO18	HLUCCO18_01085	1182	chlP/bchP	50	35	64	30	61	79	81	96	91	45	125	120	1059.06	920.513	1294.21	705.421	689.482	866.573	822.117	1001.59	1263.73	606.682	1027.37	1640.25

## Sheet: Photosystems
				Metatranscriptomics																								Metaproteomics
				RNA read absolute counts												Organism-specific RPKM												Peptide Spectral Counts
Organism	Locus Tag	Gene Length	Gene Name	Day 7A	Day 7B	Day 7C	Day 14A	Day 14B	Day 14C	Day 21A	Day 21B	Day 21C	Day 28A	Day 28B	Day 28C	Day 7A	Day 7B	Day 7C	Day 14A	Day 14B	Day 14C	Day 21A	Day 21B	Day 21C	Day 28A	Day 28B	Day 28C	Day 7A	Day 7B	Day 7C	Day 14A	Day 14B	Day 14C	Day 21A	Day 21B	Day 21C	Day 28A	Day 28B	Day 28C
Phormidium sp. OSCR	HLUCCO16_09200	2256	psaA	64678	85987	127746	109038	116246	115089	66051	70903	72364	64652	72734	58531	9420.62	8302.66	12478.9	13199.1	8578.76	10883.1	7115.35	10064.5	10125	6318.38	9622.09	9604.04	79	65	39	78	84	74	73	46	70	50	60	50
Phormidium sp. OSCR	HLUCCO16_09195	2229	psaB	61712	77849	117517	104372	116823	120868	75942	76761	79420	80907	83843	62050	9097.54	7607.97	11618.8	12787.4	8725.82	11568.1	8280	11028.1	11246.9	8002.79	11226.1	10304.8	81	66	36	74	64	65	54	52	66	42	45	44
Phormidium sp. OSCR	HLUCCO16_17340	246	psaC	2168	2736	9692	3237	10052	9772	3171	4689	5786	4332	4764	4092	2906.45	2431.54	8714.08	3606.53	6827.78	8505.17	3144.08	6126.19	7451.25	3896.66	5800.75	6179.94	9	6	3	8	4	5	4	5	5	5	4	4
Phormidium sp. OSCR	HLUCCO16_02980	468	psaD	7073	11512	50953	10485	57980	44688	9206	22638	27651	13410	22161	20556	4974.58	5367.41	24034.1	6128.65	20661.1	20405.1	4788.7	15516.6	18681.5	6328.23	14156.3	16286.8	154	150	108	139	135	144	124	112	134	99	101	101
Phormidium sp. OSCR	HLUCCO16_12235	234	psaE	1756	3592	8280	1580	6980	5718	1901	3580	4127	2494	3665	3245	2475.36	3356.69	7827.97	1851.03	4985.31	5233.04	1981.94	4918.17	5588.5	2358.91	4692.42	5153.15	53	40	35	41	50	40	34	24	32	23	25	16
Phormidium sp. OSCR	HLUCCO16_08345	483	psaF	3063	5219	27305	2864	11216	10509	2658	4111	5068	3042	3922	2924	2087.23	2357.61	12478.7	1621.96	3872.43	4649.22	1339.59	2730.09	3317.47	1390.86	2427.39	2244.63	61	44	30	49	51	51	45	37	42	34	35	31
Phormidium sp. OSCR	HLUCCO16_04345	117	psaI	726	1107	3602	975	2875	2501	1109	1271	1700	1542	1367	1048	2055.65	2077.88	6840.06	2294.35	4124.52	4597.49	2322.4	3507.22	4623.9	2929.52	3515.51	3342.86
Phormidium sp. OSCR	HLUCCO16_08350	129	psaJ	679	1316	6384	823	3705	3019	723	1363	1492	813	1309	1082	1742.33	2238.6	10986.5	1755.1	4816.94	5029.43	1372.12	3408.49	3677.7	1399.75	3050.76	3127.75
Phormidium sp. OSCR	HLUCCO16_08485	261	psaK1	491	524	989	447	946	898	554	500	568	668	534	376	620.266	438.823	837.91	469.297	605.495	736.493	517.606	615.563	689.274	566.205	612.698	535.093
Phormidium sp. OSCR	HLUCCO16_16575	279	psaK2	166	134	279	163	293	224	106	97	92	96	77	51	196.125	104.952	221.072	160.05	175.394	171.818	92.6242	111.687	104.414	76.1022	82.6274	67.8797
Phormidium sp. OSCR	HLUCCO16_04350	486	psaL	3197	5186	18453	4470	16060	13082	4502	10168	12241	6952	10781	8777	2165.06	2328.21	8381.08	2515.82	5510.57	5751.72	2254.9	6710.73	7963.28	3158.92	6631.25	6696.05	50	31	22	36	35	37	31	24	32	24	23	20
Phormidium sp. OSCR	HLUCCO16_18790	1080	psbA1	196	474	386	259	497	375	246	236	258	336	226	158	59.6629	95.6507	78.8026	65.5227	76.6528	74.1097	55.3831	70.0111	75.4424	68.626	62.4835	54.1814
Phormidium sp. OSCR	HLUCCO16_04620	933	psbA2	30319	40196	95839	43050	95682	65680	39233	43858	47813	47756	41980	33922	10684.8	9390.7	22651.7	12608.7	17084.7	15027.4	10225.8	15062.9	16186.3	11292.3	13437.1	13467.3	9	12	6	9	10	10	5	7	4	5	6	8
Phormidium sp. OSCR	HLUCCO16_12200	1536	psbB	3737	4938	7771	4739	6474	5998	3771	3850	3984	3919	3757	2923	799.621	700.445	1115.17	842.736	701.871	833.227	596.776	802.839	818.895	562.649	730.148	704.587	107	73	45	95	100	94	86	79	86	76	79	69
Phormidium sp. OSCR	HLUCCO16_08365	1389	psbC	5653	7138	12331	8775	10505	10056	5692	6735	6790	5683	8157	6647	1337.7	1119.74	1956.97	1725.72	1259.5	1544.9	996.182	1553.19	1543.47	902.316	1753.15	1771.95	58	43	26	62	65	59	61	50	57	48	51	44
Phormidium sp. OSCR	HLUCCO16_12965	246	psbE	349	758	2026	269	878	630	238	422	320	221	374	320	467.874	673.65	1821.58	299.709	596.378	548.327	235.979	551.344	412.098	198.791	455.39	483.279	22	15	9	21	23	21	18	19	20	19	20	18
Phormidium sp. OSCR	HLUCCO16_12960	135	psbF	254	475	1359	222	486	438	202	198	224	284	234	190	622.585	771.827	2234.03	452.232	603.566	697.003	366.193	472.973	527.424	467.072	520.942	524.642	9	4	4	5		5
Phormidium sp. OSCR	HLUCCO16_16375	204	psbH	575	858	2361	1165	5022	3906	1070	2601	2548	1542	2519	2515	930.339	920.285	2561.97	1566.55	4116.93	4103	1280.42	4101.29	3960.23	1674.01	3701.78	4584.12
Phormidium sp. OSCR	HLUCCO16_02215	117	psbI	317	536	2057	265	812	586	254	445	353	286	423	335	897.575	1006.09	3906.17	623.593	1164.91	1077.22	531.911	1227.94	960.138	543.349	1087.83	1068.57
Phormidium sp. OSCR	HLUCCO16_12950	120	psbJ	174	543	1241	226	805	592	157	366	414	231	397	305	480.255	993.537	2297.2	518.411	1125.75	1060.82	320.491	984.487	1097.67	427.795	995.226	948.347
Phormidium sp. OSCR	HLUCCO16_09585	138	psbK	136	197	1069	113	348	237	114	220	180	168	228	174	326.053	313.095	1718.82	225.15	422.719	368.887	202.138	514.018	414.542	270.246	496.47	469.941
Phormidium sp. OSCR	HLUCCO16_12955	123	psbL	232	313	1434	246	598	493	203	236	244	309	285	223	624.594	558.619	2589.19	550.413	815.707	861.693	404.203	619.196	631.026	558.174	696.889	676.331	4		3	6	5	6
Phormidium sp. OSCR	HLUCCO16_17555	105	psbL	224	462	1145	362	1896	1315	346	889	651	412	883	786	707.431	967.252	2425.19	950.142	3033.88	2696.24	808.176	2736.18	1974.99	873.041	2532.83	2796.43
Phormidium sp. OSCR	HLUCCO16_18860	834	psbO	541	1323	2243	470	1221	847	450	696	732	436	605	604	213.315	345.817	593.142	154.016	243.929	216.822	131.229	267.449	277.257	115.349	216.665	268.291	61	52	25	65	53	49	45	56	45	44	40	49
Phormidium sp. OSCR	HLUCCO16_20345	555	psbP	94	235	252	100	196	156	129	105	110	143	116	82	55.7298	92.3611	100.199	49.2724	58.8761	60.0455	56.5644	60.6674	62.647	56.8849	62.4635	54.7669	19	6	5	19	16	14	16	12	18	19	25	13
Phormidium sp. OSCR	HLUCCO16_16610	390	psbU	299	607	1559	235	683	446	182	250	277	200	194	210	252.459	339.758	882.818	164.904	292.189	244.484	113.654	205.715	224.671	113.306	148.775	199.749	50	39	27	47	56	61	52	52	59	42	42	47
Phormidium sp. OSCR	HLUCCO16_02020	492	psbV1	464	1118	2983	409	1236	1123	443	549	632	390	566	437	310.389	495.783	1338.28	227.381	418.919	487.712	219.172	357.904	406.118	175.047	343.885	329.317	46	53	31	44	43	38	38	37	37	32	32	38
Phormidium sp. OSCR	HLUCCO16_02015	519	psbV2	63	67	186	37	46	44	41	35	34	46	29	18	39.9466	28.1628	79.0966	19.4978	14.7782	18.1129	19.2273	21.6279	20.7093	19.5704	16.7012	12.8575	9	8	4	9	9	11	7	4	11	4	8	3
Phormidium sp. OSCR	HLUCCO16_22025	126	psbY	286	602	1761	332	1664	1335	433	975	732	451	868	663	751.494	1048.62	3103.3	725.005	2215.32	2277.39	841.475	2496.72	1847.64	795.128	2071.51	1962.54
Phormidium sp. OSCR	HLUCCO16_14115	192	psvZ	191	285	539	320	729	721	345	463	448	537	479	418	328.45	324.895	621.627	457.33	635.166	804.947	438.782	775.932	740.051	619.6	748.136	809.762
Phormidium sp. OSCR	HLUCCO16_07395	399	psb27	220	446	1383	181	796	745	206	397	503	256	343	370	181.555	243.996	765.444	124.139	332.83	399.152	125.732	319.289	398.751	141.751	257.092	343.98	42	40	24	44	41	39	40	33	35	38	34	39
Phormidium sp. OSCR	HLUCCO16_02175	336	psb28	149	328	1036	167	982	674	153	378	463	205	357	324	146.087	213.187	681.223	136.077	487.82	429.023	110.946	361.179	436.067	134.859	317.908	357.861	15	19	13	15	21	20	20	23	21	20	19	16
Erythrobacteraceae sp. HL-111	Ga0071316_1415	786	puhA	4	2	2	4	9	2	10	3	3	7	16	14	3426.73	1895.66	2618.47	3514.17	4229.06	1228.43	2825.21	1381.16	2000.87	1332.72	2433.69	3189.27
Porphyrobacter sp. HL-46	EI34DRAFT_1976	807	puhA	24	16	57	16	57	54	16	71	26	32	138	83	1989.49	2385.38	5340.96	2154.69	2964.44	4162.11	826.82	3462.77	2487.51	1548.75	4305.8	3541.43							4			3	4	4
Roseibaca calidilacus HL-91	Ga0058931_2035	804	puhA	25	63	56	6	31	34	25	40	21	10	51	20	948.433	2082.66	1675.72	379.308	659.029	727.65	529.153	711.587	562.988	249.585	533.659	464.597										2	2	3
Rhodobacteraceae sp. HLUCCA08	HLUCCA08_07320	780	puhA	0	0	1	1	2	2	4	2	0	3	2	0	0	0	292.414	518.665	665.3	624.67	1060.03	759.359	0	1041.68	441.436	0
Rhodobacteraceae sp. HLUCCA09	HLUCCA09_00890	777	puhA	11	6	7	6	3	7	8	7	2	8	20	8	2532.65	1261.54	2093.92	1401.22	460.345	1447.47	808.254	1054.67	389.676	941.917	1692.27	1026.41
Rhodobacteraceae sp. HLUCCO18	HLUCCO18_01145	786	puhA	105	92	158	90	209	223	239	328	245	166	446	286	3345.96	3640.24	4806.88	3183.83	3554.02	3680.13	3649.45	5148.41	5118.69	3366.95	5514.82	5881.34							3					3
Erythrobacteraceae sp. HL-111	Ga0071316_1400	924	pufM	11	20	10	4	4	3	15	1	2	14	15	9	8014.57	16122.4	11134.9	2988.75	1598.56	1567.15	3604.2	391.552	1134.47	2266.92	1940.46	1743.71
Porphyrobacter sp. HL-46	EI34DRAFT_1991	972	pufM	82	43	61	25	57	42	49	62	31	60	76	61	5642.35	5321.35	4744.49	2794.6	2460.7	2687.11	2101.86	2509.99	2461.89	2410.45	1968.36	2160.46
Roseibaca calidilacus HL-91	Ga0058931_1395	924	pufM	74	48	55	37	47	40	55	44	35	31	56	46	2442.37	1380.49	1431.83	2034.96	869.269	744.762	1012.79	680.98	816.323	673.123	509.795	929.648												2
Rhodobacteraceae sp. HLUCCA08	HLUCCA08_07395	927	pufM	7	3	6	4	3	0	4	3	0	3	7	2	1593.8	781.225	1475.96	1745.31	839.529	0	891.754	958.22	0	876.316	1299.76	669.714
Rhodobacteraceae sp. HLUCCA09	HLUCCA09_01145	933	pufM	16	18	25	12	8	12	26	15	9	30	54	16	3067.25	3151.13	6226.56	2333.37	1022.11	2066.04	2187.14	1881.73	1460.03	2940.96	3804.33	1709.22
Rhodobacteraceae sp. HLUCCO18	HLUCCO18_01065	1008	pufM	145	59	106	71	99	181	183	108	90	151	195	146	3601.96	1819.84	2513.93	1957.97	1312.35	2328.5	2178.31	1321.49	1465.8	2387.52	1879.62	2340.47
Erythrobacteraceae sp. HL-111	Ga0071316_1399	825	pufL	1	11	9	3	6	4	6	2	3	20	14	23	816.135	9932.67	11225.4	2510.88	2685.93	2340.58	1614.89	877.19	1906.17	3627.54	2028.69	4991.53
Porphyrobacter sp. HL-46	EI34DRAFT_1992	825	pufL	81	39	51	25	52	19	31	44	18	49	67	51	6567.85	5687.35	4674.36	3293.15	2645.32	1432.46	1566.97	2099.06	1684.51	2319.72	2044.83	2128.52
Roseibaca calidilacus HL-91	Ga0058931_1394	849	pufL	67	94	55	26	41	35	50	24	13	30	40	26	2406.92	2942.56	1558.46	1556.44	825.365	709.302	1002.15	404.295	330.022	709.022	396.345	571.926							2	3	2	3	3	3
Rhodobacteraceae sp. HLUCCA08	HLUCCA08_07400	849	pufL	1	0	2	4	1	5	3	4	2	2	5	3	248.629	0	537.242	1905.85	305.583	1434.6	730.334	1395.14	880.362	637.947	1013.79	1096.97
Rhodobacteraceae sp. HLUCCA09	HLUCCA09_01150	849	pufL	32	26	28	22	21	13	20	16	18	30	57	33	6742.16	5002.51	7664.55	4701.59	2948.82	2459.91	1849.07	2206	3209.32	3232.28	4413.46	3874.46
Rhodobacteraceae sp. HLUCCO18	HLUCCO18_01060	900	pufL	79	89	90	56	73	165	147	144	104	80	183	147	2198.2	3074.98	2390.89	1729.84	1083.94	2377.67	1960	1973.66	1897.3	1416.87	1975.86	2639.6
Erythrobacteraceae sp. HL-111	Ga0071316_1398	195	pufA	0	4	2	3	8	3	4	15	7	17	9	7	0	15341.2	10595.4	10664.8	15211	7456.08	4572.76	27943.5	18891.3	13096.5	5539.31	6452.52
Porphyrobacter sp. HL-46	EI34DRAFT_1993	195	pufA	31	14	55	17	48	49	25	45	16	20	56	40	10676.4	8671.59	21411.2	9511.44	10371.5	15691	5367.4	9118.23	6359.83	4021.56	7259.32	7090.78
Roseibaca calidilacus HL-91	Ga0058931_1393	174	pufA	87	106	172	63	188	187	61	197	117	50	197	98	15319.9	16264.9	23889.7	18486.3	18551.1	18576.1	5992.95	16266.9	14559.1	5792.4	9568.18	10566.8										3
Rhodobacteraceae sp. HLUCCA08	HLUCCA08_07405	168	pufA	6	8	6	3	8	6	13	10	9	7	28	20	7574.98	11551.5	8184.09	7258.21	12413.6	8741.64	16070.3	17710.8	20116.5	11337.9	28828.2	37135
Rhodobacteraceae sp. HLUCCA09	HLUCCA09_01155	183	pufA	33	35	79	14	55	62	59	78	39	64	205	139	32395.7	31376.7	100758	13940.4	35984.5	54662.9	25415.6	50107.7	32398.8	32128.7	73957.6	76039.1							4			2	3
Rhodobacteraceae sp. HLUCCO18	HLUCCO18_01055	165	pufA	200	173	571	124	455	743	346	616	408	221	1015	683	30506.1	32765.3	83151.2	20996.9	37034.8	58691.2	25289	46281.3	40801.7	21455.9	60074.2	67229										3
Erythrobacteraceae sp. HL-111	Ga0071316_1397	177	pufB	7	2	4	5	4	6	6	7	10	14	18	19	26747	8455.09	23357.9	19592.5	8383.35	16437.3	7560.64	14374	29747.7	11888.4	12211.7	19305.2
Porphyrobacter sp. HL-46	EI34DRAFT_1994	156	pufB	41	14	74	20	102	64	31	88	52	28	129	88	17673.3	10853.5	36056.1	14005.5	27584.9	25650.9	8330.21	22317.8	25870.1	7046.82	20929.9	19524.8
Roseibaca calidilacus HL-91	Ga0058931_1392	150	pufB	62	34	157	21	122	175	45	182	112	31	378	240	12676.2	6057.39	25318.8	7154.66	13977.6	20184.2	5133.14	17448.9	16181.8	4169.75	21316.4	30046
Rhodobacteraceae sp. HLUCCA08	HLUCCA08_07410	156	pufB	4	6	8	0	9	11	1	1	1	1	5	4	5440.96	9334.38	11756.9	0	15046.5	17267.1	1331.88	1908.2	2408.22	1745.09	5546.43	8002
Rhodobacteraceae sp. HLUCCA09	HLUCCA09_01160	150	pufB	25	3	63	9	44	44	20	36	42	25	101	77	29977.7	3285.08	98147.4	10946.5	35163.4	47384.8	10523.6	28248.7	42618.6	15329.9	44507.7	51451.5
Rhodobacteraceae sp. HLUCCO18	HLUCCO18_01050	150	pufB	132	144	518	111	328	659	196	388	272	153	686	476	22160.9	30018.4	83027.1	20687.8	29385.3	57296.3	15767.7	32085.9	29939.5	16349.5	44689.3	51570.4
Rhodobacteraceae sp. HLUCCO18	HLUCCO18_00290	339	pucA	372	232	184	268	209	338	506	343	278	312	491	293	27531.3	21319.8	13001	22018.9	8254.15	12954.7	17944.5	12503.9	13489.3	14697.3	14100.4	13993.6
Rhodobacteraceae sp. HLUCCA09	HLUCCA09_06605	156	pucA	8	23	19	4	8	15	13	10	12	14	30	23	9221.53	24210.7	28454.2	4676.78	6145.86	15528.6	6575.54	7543.1	11705.4	8252.41	12708.4	14773.7
Rhodobacteraceae sp. HLUCCO18	HLUCCO18_00295	156	pucA	76	46	103	89	169	222	174	191	143	115	278	217	12265.4	9218.02	15870.2	15945.4	14554.5	18554.5	13456	15183.4	15131	11813.1	17409.2	22600

## Sheet: Carbon
				Metatranscriptomics																								Metaproteomics
				RNA read absolute counts												Organism-specific RPKM												Peptide Spectral Counts
Organism	Locus Tag	Gene Length	Gene Name	Day 7A	Day 7B	Day 7C	Day 14A	Day 14B	Day 14C	Day 21A	Day 21B	Day 21C	Day 28A	Day 28B	Day 28C	Day 7A	Day 7B	Day 7C	Day 14A	Day 14B	Day 14C	Day 21A	Day 21B	Day 21C	Day 28A	Day 28B	Day 28C	Day 7A	Day 7B	Day 7C	Day 14A	Day 14B	Day 14C	Day 21A	Day 21B	Day 21C	Day 28A	Day 28B	Day 28C
Phormidium sp. OSCR	HLUCCO16_02715	1533	rbcL	4790	13444	23624	6180	11881	10114	6773	8362	8616	8816	8855	7243	1026.94	1910.74	3396.79	1101.14	1290.59	1407.76	1073.95	1747.14	1774.45	1268.19	1724.28	1749.34	948	939	546	730	674	683	494	449	448	404	403	391
Bacteroidetes sp. HLUCCA01	HLUCCA01_05445	1128	rbcL	147	78	153	40	89	67	69	80	64	54	65	51	125.899	60.3128	90.0881	72.2127	59.3301	65.8689	76.6902	59.7036	75.8336	68.4798	38.4272	46.3343
Phormidium sp. OSCR	HLUCCO16_02705	390	rbcS	992	2762	5349	1620	3966	3093	1915	2849	3017	2495	3190	3176	837.59	1545.98	3028.99	1136.79	1696.67	1695.49	1195.87	2344.33	2447.05	1413.49	2446.35	3020.96	50	52	34	38	42	37	32	35	31	23	23	28
Phormidium sp. OSCR	HLUCCO16_05320	3012	ppcA	443	1073	1162	456	823	573	533	595	603	563	585	455	48.324	77.5926	85.01	41.3397	45.4865	40.5797	43.0011	63.2532	63.1864	41.2067	57.9593	55.9133	46	34	19	52	47	46	59	51	51	54	63	45
Bacteroidetes sp. HLUCCA01	HLUCCA01_10075	2886	ppcA	345	379	396	231	292	252	268	341	212	377	572	366	115.425	114.481	91.0855	162.908	76.0407	96.7796	116.36	99.413	98.1286	186.762	132.099	129.895
Bacteroidetes sp. HLUCCA01	HLUCCA01_04375	2790	ppcA	162	143	133	72	100	61	81	67	38	60	70	42	56.0652	44.6814	31.6449	52.5244	26.9377	24.2332	36.379	20.2051	18.1945	30.7465	16.7224	15.419
Algoriphagus marincola HL-49	K302DRAFT_1397	2562	ppcA	192	213	387	167	639	358	146	368	191	195	632	390	256.862	257.879	190.816	238.682	208.023	203.867	96.6383	112.317	88.1389	150.937	160.51	144.27
Halomonas sp. HL-48	CY41DRAFT_0434	2649	ppcA	0	0	0	0	0	0	0	0	0	0	0	0	0	0	0	0	0	0	0	0	0	0	0	0
Halomonas sp. HL-93	Ga0071314_2189	2649	ppcA	1	1	3	2	0	0	0	0	0	1	0	0	103.351	49.391	93.6616	429.14	0	0	0	0	0	195.67	0	0
Marinobacter excellens HL-55	K417DRAFT_2025	2646	ppcA	13	13	15	3	0	0	0	3	0	0	0	0	123.469	84.3042	59.1199	195.824	0	0	0	283.129	0	0	0	0
Marinobacter sp. HL-58	CD01DRAFT_1624	2646	ppcA	3	1	0	0	0	0	0	0	0	0	0	0	326.863	81.657	0	0	0	0	0	0	0	0	0	0
Erythrobacteraceae sp. HL-111	Ga0071316_0416	2667	ppcA	0	0	0	2	0	0	0	0	0	1	0	1	0	0	0	517.371	0	0	0	0	0	56.0594	0	67.0769
Porphyrobacter sp. HL-46	EI34DRAFT_2161	2766	ppcA	12	8	5	6	4	4	11	3	2	2	4	1	289.969	347.67	136.57	235.535	60.6411	89.8711	165.7	42.6507	55.7779	28.2164	36.381	12.4377
Oceanicaulis sp. HLUCCA04	HLUCCA04_06355	2808	ppcA	11	0	2	2	4	4	8	11	0	8	7	1	106.445	0	42.5198	36.1219	39.3432	25.8421	50.017	54.6407	0	52.8594	26.0552	6.99206
Salinivirga fredricksonii HL-109	Ga0071312_3287	3477	pyc	7	10	1	11	4	1	17	3	3	21	8	17	192.066	190.194	32.2086	87.1083	62.1824	27.5193	120.416	50.7832	52.0292	78.1617	56.8271	133.286
Roseibaca calidilacus HL-91	Ga0058931_1100	3447	pyc	23	22	16	10	17	20	35	37	20	33	43	36	203.327	169.473	111.567	147.313	84.2154	99.741	172.627	153.38	124.943	191.926	104.849	194.872
Rhodobacteraceae sp. HLUCCA12	HLUCCA12_09005	3486	pyc	1	10	1	2	0	0	0	0	0	1	0	1	165.481	334.278	51.3868	149.528	0	0	0	0	0	270.192	0	461.325
Rhodobacteraceae sp. HLUCCO07	HLUCCO07_10050	3447	pyc	1	10	5	0	0	2	1	0	0	0	1	0	57.5548	376.97	143.036	0	0	145.277	155.682	0	0	0	287.318	0
Rhodobacteraceae sp. HLUCCA08	HLUCCA08_07130	3441	pyc	1	0	1	2	4	0	5	3	0	4	0	0	61.2898	0	66.2181	234.907	301.319	0	300.06	257.939	0	314.523	0	0
Rhodobacteraceae sp. HLUCCA09	HLUCCA09_07970	3444	pyc	6	2	4	1	7	5	4	5	0	8	5	3	311.357	94.7771	269.679	52.6358	242.095	233.027	91.0841	169.791	0	212.294	95.3527	86.7516	2			2			3			3
Rhodobacteraceae sp. HLUCCO18	HLUCCO18_04120	3444	pyc	30	10	24	20	27	29	61	45	36	51	56	33	217.964	90.2141	166.476	161.313	104.681	109.116	212.369	161.044	171.486	235.848	157.876	154.724

## Sheet: Nitrogen
				Metatranscriptomics																								Metaproteomics
				RNA read absolute counts												Organism-specific RPKM												Peptide Spectral Counts
Organism	Locus Tag	Gene Length	Gene Name	Day 7A	Day 7B	Day 7C	Day 14A	Day 14B	Day 14C	Day 21A	Day 21B	Day 21C	Day 28A	Day 28B	Day 28C	Day 7A	Day 7B	Day 7C	Day 14A	Day 14B	Day 14C	Day 21A	Day 21B	Day 21C	Day 28A	Day 28B	Day 28C	Day 7A	Day 7B	Day 7C	Day 14A	Day 14B	Day 14C	Day 21A	Day 21B	Day 21C	Day 28A	Day 28B	Day 28C
Phormidium sp. OSCR	HLUCCO16_03870	2427	amt	226	234	249	228	333	276	232	204	212	219	242	147	30.5976	21.0018	22.6091	25.6541	22.8426	24.2596	23.2306	26.9163	27.5716	19.8941	29.7579	22.4203
Phormidium sp. OSCR	HLUCCO16_03675	1521	amt	1023	1430	1987	1707	2385	2188	1324	1341	1320	1429	1473	1053	221.056	204.844	287.958	306.551	261.119	306.951	211.596	282.398	273.998	207.185	289.093	256.33	9	10	8	14	15	14	14	18	16	16	18	18
Bacteroidetes sp. HLUCCA01	HLUCCA01_05240	1428	amt	326	361	228	62	105	61	57	78	60	67	55	64	220.506	220.456	106.026	88.3985	55.2808	47.3625	50.0341	45.9733	56.1478	67.1032	25.6796	45.9211
Algoriphagus marincola HL-49	K302DRAFT_2818	1230	amt	16	14	7	17	11	6	19	7	8	13	12	6	44.6043	35.3201	7.19218	50.6302	7.4621	7.11987	26.2064	4.45197	7.69276	20.9682	6.35075	4.62511
Aliidiomarina calidilacus HL-53	Ga0003345_1016	1173	amt	88	57	34	29	7	4	18	1	0	4	0	0	53.0901	27.9204	6.83086	30.7587	2.20115	2.04476	43.8453	1.07153	0	43.5578	0	0
Halomonas sp. HL-48	CY41DRAFT_0667	3378	amt	0	0	0	1	0	0	0	0	0	0	0	0	0	0	0	347.152	0	0	0	0	0	0	0	0
Halomonas sp. HL-48	CY41DRAFT_2316	1239	amt	14	20	1	1	0	0	1	0	0	0	0	0	3976.29	3833.67	94.9629	946.957	0	0	1635.13	0	0	0	0	0
Halomonas sp. HL-93	Ga0071314_0105	1248	amt	18	2	3	0	0	0	1	0	0	0	0	1	3950.37	209.763	198.89	0	0	0	321.929	0	0	0	0	351.567
Marinobacter excellens HL-55	K417DRAFT_2548	1248	amt	89	109	80	15	5	5	6	7	6	7	3	3	1792.93	1499.31	668.793	2076.81	466.344	775.706	2373.73	1401.27	1967.11	2949.8	1311.05	1185.11
Marinobacter sp. HL-58	CD01DRAFT_1108	1281	amt	3	21	6	0	1	2	0	0	0	0	0	0	675.432	3543.47	737.608	0	238.55	843.227	0	0	0	0	0	0
Erythrobacteraceae sp. HL-111	Ga0071316_1937	1320	amt	0	0	0	1	0	0	1	0	0	0	0	0	0	0	0	522.862	0	0	168.142	0	0	0	0	0
Porphyrobacter sp. HL-46	EI34DRAFT_1240	1320	amt	4	6	0	2	0	0	0	0	0	4	2	1	202.619	546.611	0	164.583	0	0	0	0	0	118.299	38.1325	26.073
Oceanicaulis sp. HLUCCA04	HLUCCA04_08505	1479	amt	4	0	1	4	0	2	6	4	2	8	7	7	73.5124	0	40.3766	137.205	0	24.5395	71.2437	37.7356	31.8455	100.39	49.4837	92.9546
Oceanicaulis sp. HLUCCA04	HLUCCA04_00865	1212	amt	12	4	8	4	4	3	10	9	1	11	11	2	269.161	503.822	394.23	167.455	91.1942	44.9249	144.919	103.625	19.4334	168.47	94.9045	32.414
Salinivirga fredricksonii HL-109	Ga0071312_0679	1326	amt	79	24	18	111	36	28	79	36	33	167	65	58	5686.47	1197.49	1520.93	2305.97	1468.16	2021.43	1468	1598.69	1501.43	1630.63	1211.27	1192.97
Roseibaca calidilacus HL-91	Ga0058931_3034	1335	amt	204	138	26	24	42	55	177	261	163	56	119	33	4658.61	2746.1	468.324	913.295	537.467	708.543	2255.14	2794.91	2630.43	841.33	749.55	461.445
Rhodobacteraceae sp. HLUCCA12	HLUCCA12_06425	1353	amt	5	37	2	3	9	4	0	0	2	1	0	0	2132.77	3188.12	264.916	578.149	1240.09	1336.91	0	0	770.865	696.464	0	0
Rhodobacteraceae sp. HLUCCO07	HLUCCO07_09375	1341	amt	1	0	0	0	0	1	0	0	0	1	0	0	148.01	0	0	0	0	186.801	0	0	0	747.016	0	0
Rhodobacteraceae sp. HLUCCA08	HLUCCA08_14795	1527	amt	6	3	0	1	1	0	5	0	0	0	1	3	828.979	474.059	0	264.771	169.813	0	676.412	0	0	0	112.673	609.589
Rhodobacteraceae sp. HLUCCA09	HLUCCA09_20395	2835	amt	1	0	0	3	1	1	0	0	0	1	0	0	63.0442	0	0	191.84	42.0169	56.6204	0	0	0	32.2392	0	0
Rhodobacteraceae sp. HLUCCA09	HLUCCA09_00735	1320	amt	0	2	1	1	4	2	1	1	2	2	2	4	0	247.398	175.987	137.396	361.11	243.309	59.4394	88.6414	229.256	138.538	99.5601	301.932
Rhodobacteraceae sp. HLUCCO18	HLUCCO18_09000	1359	amt	101	23	26	22	32	66	96	85	128	36	78	101	1860.47	526.065	457.246	449.883	314.552	629.61	847.364	771.237	1545.87	422.087	557.52	1200.61
Phormidium sp. OSCR	HLUCCO16_15895	1422	glnA	941	2093	2534	1521	2929	2412	1320	1855	1867	1355	1719	1426	217.503	320.705	392.814	292.179	343.019	361.95	225.654	417.855	414.541	210.143	360.878	371.313	136	144	83	118	117	103	104	105	125	115	129	114
Bacteroidetes sp. HLUCCA01	HLUCCA01_04440	2178	glnA	692	864	1056	186	634	434	278	1026	701	450	933	764	306.814	345.855	321.889	173.833	218.796	220.882	159.956	396.391	429.997	295.425	285.544	359.328
Algoriphagus marincola HL-49	K302DRAFT_0468	2244	glnA	434	486	948	256	1074	615	313	916	510	384	1380	893	662.933	671.82	533.695	417.757	399.204	399.87	236.549	319.207	268.711	339.369	400.171	377.176							2		4		2
Aliidiomarina calidilacus HL-53	Ga0003345_0910	1410	glnA	6845	9228	2685	734	691	273	55	61	55	17	59	5	3434.95	3759.85	448.701	647.564	180.736	116.081	111.437	54.3691	69.2049	153.982	106.03	25.3485	6	7		4	7	4
Halomonas sp. HL-48	CY41DRAFT_2726	1407	glnA	26	3	12	2	2	1	1	0	0	2	0	0	6502.17	506.339	1003.39	1667.61	557.396	379.935	1439.75	0	0	4648.61	0	0		3
Halomonas sp. HL-93	Ga0071314_3528	1407	glnA	82	12	29	0	5	1	1	4	0	2	0	0	15961	1116.25	1705.18	0	813.215	204.379	285.523	1003.51	0	737.034	0	0		3
Marinobacter excellens HL-55	K417DRAFT_2353	1404	glnA	313	736	973	58	97	28	30	83	36	36	35	28	5604.38	8998.12	7229.75	7137.43	8041.12	3860.95	10549	14767.6	10490.3	13483.6	13594.8	9831.15	7	5
Marinobacter sp. HL-58	CD01DRAFT_1283	1404	glnA	14	57	51	0	2	0	0	0	0	0	0	0	2875.68	8774.78	5720.01	0	435.272	0	0	0	0	0	0	0
Marinobacter sp. HL-58	CD01DRAFT_0913	1365	glnA	0	0	0	0	0	0	0	0	0	0	0	0	0	0	0	0	0	0	0	0	0	0	0	0
Erythrobacteraceae sp. HL-111	Ga0071316_2953	1410	glnA	1	5	0	0	1	0	0	1	1	3	1	0	477.285	2640.34	0	0	261.794	0	0	256.496	371.583	318.214	84.7431	0
Porphyrobacter sp. HL-46	EI34DRAFT_2241	1410	glnA	19	28	25	6	32	15	8	19	7	5	21	10	900.965	2387.92	1340.01	462.21	952.01	661.356	236.486	530.081	383.102	138.429	374.816	244.076
Oceanicaulis sp. HLUCCA04	HLUCCA04_01435	1404	glnA	116	32	87	31	77	62	48	60	30	32	58	35	2245.82	3478.99	3700.54	1120.18	1515.25	801.389	600.418	596.292	503.218	423.026	431.925	489.618												4
Salinivirga fredricksonii HL-109	Ga0071312_2370	1410	glnA	112	95	62	216	139	74	205	201	193	456	256	253	7581.21	4457.47	4926.43	4219.78	5330.79	5023.87	3582.25	8393.9	8257.57	4187.05	4486.15	4893.58				10	4	3	10	7	6	13	9	15
Roseibaca calidilacus HL-91	Ga0058931_2929	1407	glnA	130	72	110	17	50	78	128	251	150	25	197	43	2816.7	1359.38	1879.91	613.789	607.076	953.385	1547.32	2550.19	2296.69	356.36	1177.31	570.487	6	4		8	7	6	12	13	10	13	12	12
Roseibaca calidilacus HL-91	Ga0058931_2634	1356	glnA	11	17	8	4	5	8	5	9	7	7	5	4	247.306	333.045	141.867	149.857	62.9925	101.463	62.7173	94.8826	111.213	103.536	31.0056	55.0659
Roseibaca calidilacus HL-91	Ga0058931_2632	1320	glnA	4	3	1	4	0	2	1	1	0	3	0	0	92.3841	60.3767	18.2173	153.947	0	26.0582	12.8858	10.8303	0	45.5838	0	0
Rhodobacteraceae sp. HLUCCA12	HLUCCA12_09355	1407	glnA	19	96	17	5	5	13	4	5	4	1	5	3	7793.26	7954.19	2165.3	926.573	662.479	4178.08	1170.28	2464.44	1482.52	669.715	2090.65	3430.41
Rhodobacteraceae sp. HLUCCA12	HLUCCA12_16185	1356	glnA	4	0	1	2	1	0	2	1	0	1	0	0	1702.44	0	132.165	384.579	137.483	0	607.164	511.44	0	694.922	0	0
Rhodobacteraceae sp. HLUCCA12	HLUCCA12_16175	1335	glnA	0	0	1	0	2	1	0	2	0	0	1	0	0	0	134.245	0	279.294	338.737	0	1038.98	0	0	440.697	0
Rhodobacteraceae sp. HLUCCA12	HLUCCA12_06325	1368	glnA	0	0	0	0	0	0	0	1	0	0	0	1	0	0	0	0	0	0	0	506.95	0	0	0	1176.09
Rhodobacteraceae sp. HLUCCO07	HLUCCO07_11945	1407	glnA	12	17	8	2	0	4	3	1	1	2	1	0	1692.75	1570.67	560.913	842.2	0	712.128	1144.7	414.474	521.053	1423.9	704.196	0
Rhodobacteraceae sp. HLUCCO07	HLUCCO07_09125	1365	glnA	2	0	0	0	0	0	0	0	0	0	0	0	290.812	0	0	0	0	0	0	0	0	0	0	0
Rhodobacteraceae sp. HLUCCO07	HLUCCO07_15585	1317	glnA	2	1	1	0	0	0	1	0	0	3	0	0	301.419	98.7112	74.9091	0	0	0	407.66	0	0	2281.92	0	0
Rhodobacteraceae sp. HLUCCO07	HLUCCO07_15575	1362	glnA	4	1	9	2	0	1	0	0	0	1	0	0	582.907	95.4474	651.891	870.046	0	183.918	0	0	0	735.489	0	0
Rhodobacteraceae sp. HLUCCA08	HLUCCA08_04595	1407	glnA	18	24	5	2	0	4	5	10	6	3	4	4	2699.19	4116.16	810.066	574.737	0	692.202	734.143	2103.63	1592.92	577.147	489.159	882.155
Rhodobacteraceae sp. HLUCCA08	HLUCCA08_11840	1332	glnA	0	1	1	0	1	0	1	1	0	1	0	0	0	181.171	171.142	0	194.692	0	155.102	222.217	0	203.223	0	0
Rhodobacteraceae sp. HLUCCA08	HLUCCA08_11850	1356	glnA	1	0	0	0	5	0	0	0	0	0	0	0	155.599	0	0	0	956.216	0	0	0	0	0	0	0
Rhodobacteraceae sp. HLUCCA09	HLUCCA09_07045	1407	glnA	18	25	3	7	8	7	6	14	8	16	9	13	2287.35	2901.12	495.291	902.259	677.53	798.887	334.569	1164.19	860.281	1039.73	420.298	920.558								8		8
Rhodobacteraceae sp. HLUCCA09	HLUCCA09_01770	1341	glnA	1	0	0	0	0	0	2	1	0	1	0	1	133.334	0	0	0	0	0	117.016	87.2523	0	68.1835	0	74.2999
Rhodobacteraceae sp. HLUCCA09	HLUCCA09_06965	1365	glnA	0	0	0	0	0	0	0	0	0	5	0	0	0	0	0	0	0	0	0	0	0	334.919	0	0
Rhodobacteraceae sp. HLUCCO18	HLUCCO18_03740	1407	glnA	239	95	62	39	100	106	185	266	287	91	225	172	4252.2	2098.7	1053.13	770.293	949.418	976.671	1577.19	2331.12	3347.8	1030.52	1553.33	1974.8		4	3	8	9	5	12	13	9	9	13	12
Rhodobacteraceae sp. HLUCCO18	HLUCCO18_15480	1365	glnA	8	4	11	3	13	4	17	3	6	7	7	4	146.716	91.0872	192.599	61.0779	127.225	37.9904	149.394	27.1004	72.1439	81.7114	49.8138	47.3397
Rhodobacteraceae sp. HLUCCO18	HLUCCO18_15495	1332	glnA	4	2	1	4	1	1	9	0	2	1	2	2	75.1766	46.6728	17.9431	83.4562	10.0292	9.73307	81.0519	0	24.6442	11.9625	14.5854	24.2567
Marinobacter excellens HL-55	K417DRAFT_3549	1359	glnT	1	0	1	0	0	1	0	0	0	0	0	0	18.4987	0	7.67659	0	0	142.46	0	0	0	0	0	0
Marinobacter sp. HL-58	CD01DRAFT_3924	1359	glnT	1	0	0	0	0	0	0	0	0	0	0	0	212.212	0	0	0	0	0	0	0	0	0	0	0
Roseibaca calidilacus HL-91	Ga0058931_2842	1329	glnT	2	11	2	2	0	2	2	2	0	7	2	1	45.879	219.881	36.1877	76.4518	0	25.8816	25.597	21.5137	0	105.641	12.6544	14.0464
Rhodobacteraceae sp. HLUCCA12	HLUCCA12_15995	1392	glnT	0	0	0	0	0	0	0	0	0	0	0	0	0	0	0	0	0	0	0	0	0	0	0	0
Rhodobacteraceae sp. HLUCCA09	HLUCCA09_18465	1293	glnT	2	3	0	1	0	0	1	0	0	0	0	2	276.575	378.852	0	140.267	0	0	60.6816	0	0	0	0	154.121
Rhodobacteraceae sp. HLUCCO18	HLUCCO18_13200	1335	glnT	7	1	1	5	6	3	6	2	4	2	1	3	131.263	23.2839	17.9028	104.086	60.0397	29.1335	53.9131	18.4732	49.1775	23.8711	7.27629	36.3032
Phormidium sp. OSCR	HLUCCO16_12435	2211	narB	201	506	632	314	355	314	222	177	136	189	218	146	29.8726	49.8528	62.994	38.7838	26.7319	30.2972	24.4019	25.6364	19.4162	18.8469	29.4268	24.4442
Marinobacter sp. HL-58	CD01DRAFT_3701	3744	narG	9	2	10	3	3	3	0	5	2	0	1	1	692.936	115.406	420.402	400.748	244.732	432.54	0	1781.1	765.517	0	396.977	476.231
Roseibaca calidilacus HL-91	Ga0058931_0606	3759	narG	635	789	420	360	666	659	1765	1044	706	1596	2358	1039	5147.53	5573.31	2685.48	4862.97	3025.35	3013.61	7982.61	3968.51	4044.3	8511.58	5272.25	5157.28											2
Rhodobacteraceae sp. HLUCCA12	HLUCCA12_02280	3750	narG	0	1	12	7	5	3	2	0	1	0	0	0	0	31.0738	573.219	486.494	248.452	361.597	219.447	0	138.998	0	0	0
Rhodobacteraceae sp. HLUCCA08	HLUCCA08_09080	3741	narG	22	33	43	17	27	21	19	5	10	12	18	11	1240.22	2127.69	2618.98	1836.55	1870.76	1366.17	1048.76	395.415	998.058	867.881	827.516	911.993
Marinobacter sp. HL-58	CD01DRAFT_3700	1569	narH	1	2	8	0	0	0	0	0	0	0	1	0	183.791	275.488	802.839	0	0	0	0	0	0	0	947.63	0
Roseibaca calidilacus HL-91	Ga0058931_0607	1527	narH	179	234	209	120	304	323	384	428	322	402	1033	408	3573.39	4070.56	3290.95	3991.93	3400.77	3637.53	4276.94	4006.57	4542.52	5279.66	5687.94	4987.33		2						2
Rhodobacteraceae sp. HLUCCA12	HLUCCA12_02285	1521	narH	1	1	5	4	2	0	0	0	0	0	0	0	379.409	76.642	589.089	685.664	245.117	0	0	0	0	0	0	0
Rhodobacteraceae sp. HLUCCA08	HLUCCA08_09075	1521	narH	3	1	34	12	12	10	5	3	5	3	9	2	416.126	158.644	5095.31	3189.79	2045.8	1600.72	679.082	583.758	1227.87	533.861	1018.06	407.997
Marinobacter sp. HL-58	CD01DRAFT_3698	678	narI	0	0	1	0	0	1	0	2	0	0	0	0	0	0	232.432	0	0	797.142	0	3938.95	0	0	0	0
Roseibaca calidilacus HL-91	Ga0058931_0609	786	narI	120	120	150	80	232	220	240	321	187	230	662	277	4656.86	4057.93	4591.46	5173.4	5045.18	4816.28	5196.35	5841.42	5128.23	5872.09	7085.94	6582.22
Rhodobacteraceae sp. HLUCCA12	HLUCCA12_02295	693	narI	0	0	0	0	0	1	0	0	0	0	0	0	0	0	0	0	0	652.999	0	0	0	0	0	0
Rhodobacteraceae sp. HLUCCA08	HLUCCA08_09065	795	narI	1	17	2	3	6	2	1	0	1	3	1	0	265.538	5162.91	573.779	1526.6	1958.2	612.869	260.001	0	470.118	1022	216.548	0
Marinobacter sp. HL-58	CD01DRAFT_3699	741	narJ	0	0	2	0	0	1	0	0	0	0	0	0	0	0	425.288	0	0	729.278	0	0	0	0	0	0
Roseibaca calidilacus HL-91	Ga0058931_0608	723	narJ	241	200	56	258	146	196	599	145	139	406	391	120	10168.6	7353.36	1863.72	18140	3452.02	4665.28	14100.9	2868.89	4144.51	11270	4550.39	3100.32
Rhodobacteraceae sp. HLUCCA12	HLUCCA12_02290	705	narJ	0	0	0	4	0	0	0	0	0	0	0	0	0	0	0	1480.41	0	0	0	0	0	0	0	0
Rhodobacteraceae sp. HLUCCA08	HLUCCA08_09070	708	narJ	0	0	3	0	1	0	1	0	0	0	1	1	0	0	966.579	0	366.527	0	291.996	0	0	0	243.196	438.582
Halomonas sp. HL-48	CY41DRAFT_1495	2721	nasA	2	0	0	0	0	0	0	0	0	0	0	0	258.542	0	0	0	0	0	0	0	0	0	0	0
Halomonas sp. HL-93	Ga0071314_1009	2724	nasA	3	0	2	0	0	0	1	0	0	1	0	1	301.512	0	60.7212	0	0	0	147.428	0	0	190.281	0	161
Marinobacter sp. HL-58	CD01DRAFT_0695	2739	nasA	1	0	0	0	0	0	0	0	0	0	0	0	105.254	0	0	0	0	0	0	0	0	0	0	0
Marinobacter excellens HL-55	K417DRAFT_1987	2505	napA	5	1	6	1	0	0	0	0	0	0	0	0	50.1622	6.8501	24.9796	68.9505	0	0	0	0	0	0	0	0
Marinobacter sp. HL-58	CD01DRAFT_1662	2505	napA	0	0	0	1	0	0	0	0	0	0	1	0	0	0	0	199.681	0	0	0	0	0	0	593.404	0
Marinobacter excellens HL-55	K417DRAFT_1986	471	napB	2	0	0	0	0	0	0	0	0	0	0	0	106.899	0	0	0	0	0	0	0	0	0	0	0
Marinobacter sp. HL-58	CD01DRAFT_1663	477	napB	0	0	0	1	0	0	0	0	0	0	0	0	0	0	0	1050.42	0	0	0	0	0	0	0	0
Halomonas sp. HL-48	CY41DRAFT_1496	1437	nirB	2	0	0	0	0	0	0	0	0	0	0	0	489.718	0	0	0	0	0	0	0	0	0	0	0
Halomonas sp. HL-93	Ga0071314_1007	2508	nirB	2	0	0	0	0	0	0	0	0	0	0	0	371.082	0	0	0	0	0	0	0	0	0	0	0
Marinobacter sp. HL-58	CD01DRAFT_0688	2514	nirB	0	0	0	2	0	0	0	0	0	0	0	1	0	0	0	397.931	0	0	0	0	0	0	0	709.324
Marinobacter sp. HL-58	CD01DRAFT_0689	1230	nirB	0	0	0	2	0	0	1	0	0	0	0	0	0	0	0	813.67	0	0	2980.47	0	0	0	0	0
Halomonas sp. HL-48	CY41DRAFT_1497	2517	nasB	1	0	0	0	0	0	0	0	0	0	0	0	139.753	0	0	0	0	0	0	0	0	0	0	0
Halomonas sp. HL-93	Ga0071314_1008	1329	nasB	2	0	0	0	0	0	0	0	0	0	0	0	412.158	0	0	0	0	0	0	0	0	0	0	0
Algoriphagus marincola HL-49	K302DRAFT_3111	336	nirD	11	0	9	1	13	10	5	8	2	5	1	4	112.501	0	33.9244	10.9262	32.3533	43.5339	25.3006	18.666	7.05552	29.5866	1.94156	11.312
Halomonas sp. HL-48	CY41DRAFT_1498	393	nirD	0	0	0	0	0	0	0	0	0	0	0	0	0	0	0	0	0	0	0	0	0	0	0	0
Halomonas sp. HL-93	Ga0071314_1006	393	nirD	2	0	0	0	0	0	0	0	0	0	0	0	1396.29	0	0	0	0	0	0	0	0	0	0	0
Marinobacter sp. HL-58	CD01DRAFT_0687	369	nirD	0	0	0	0	0	0	0	0	0	0	0	0	0	0	0	0	0	0	0	0	0	0	0	0
Bacteroidetes sp. HLUCCA01	HLUCCA01_08645	1536	nrfA	452	491	458	165	291	271	54	36	31	61	151	25	284.222	278.748	197.996	218.702	142.427	195.61	44.0657	19.7255	26.9686	56.7955	65.5417	16.6758
Bacteroidetes sp. HLUCCA01	HLUCCA01_08650	594	nrfH	292	301	232	150	249	211	53	76	20	107	212	72	475.286	442.334	259.617	514.652	315.467	394.237	111.953	107.794	45.0382	257.882	238.194	124.318
Phormidium sp. OSCR	HLUCCO16_12445	1536	nirA	158	525	785	152	187	131	169	73	88	128	108	59	33.8079	74.4701	112.651	27.0301	20.2734	18.1982	26.7449	15.2227	18.088	18.3769	20.9891	14.2219	13	20	15	4	5	5
Phormidium sp. OSCR	HLUCCO16_12440	1521	narK	158	380	709	220	242	262	168	145	148	158	122	120	34.1415	54.4341	102.749	39.5087	26.4951	36.7556	26.8491	30.5352	30.721	22.9078	23.9439	29.2114
Bacteroidetes sp. HLUCCA01	HLUCCA01_09430	1173	narK	162	253	186	101	179	138	234	292	169	291	363	242	133.418	188.119	105.314	175.336	114.745	130.461	250.094	209.551	192.559	354.861	206.361	211.419
Bacteroidetes sp. HLUCCA01	HLUCCA01_13025	1347	narK	237	280	260	50	104	76	81	56	45	41	47	39	169.954	181.281	128.182	75.5792	58.0494	62.5601	75.3798	34.9927	44.645	43.5343	23.265	29.6671
Halomonas sp. HL-48	CY41DRAFT_1478	1353	narK
Halomonas sp. HL-93	Ga0071314_1028	1353	narK	6	2	0	2	0	0	0	0	0	0	0	0	1214.52	193.472	0	840.506	0	0	0	0	0	0	0	0
Marinobacter sp. HL-58	CD01DRAFT_3756	1593	narK	1	0	2	1	4	0	0	0	1	0	0	0	181.02	0	197.684	314.07	767.195	0	0	0	899.915	0	0	0
Marinobacter sp. HL-58	CD01DRAFT_3758	1506	narK	0	0	7	0	0	2	0	0	0	0	0	0	0	0	731.89	0	0	717.163	0	0	0	0	0	0
Marinobacter sp. HL-58	CD01DRAFT_3760	1362	narK	0	0	0	0	0	0	0	0	1	0	0	0	0	0	0	0	0	0	0	0	1052.66	0	0	0
Marinobacter sp. HL-58	CD01DRAFT_3702	1236	narK	1	2	1	1	0	0	0	0	0	0	0	0	233.348	349.77	127.414	404.858	0	0	0	0	0	0	0	0
Roseibaca calidilacus HL-91	Ga0058931_0604	1644	narK	263	384	289	150	413	353	728	690	397	683	1506	710	4876.41	6204.21	4226.58	4634.57	4291.12	3692.29	7530.97	5999.22	5201.74	8331.39	7701.88	8060.89
Roseibaca calidilacus HL-91	Ga0058931_0605	1389	narK	198	252	184	119	205	238	450	363	252	431	848	430	4345.68	4819.52	3185.35	4352.24	2521.29	2946.77	5510.36	3735.95	3908.47	6223.32	5133.52	5778.85
Rhodobacteraceae sp. HLUCCA12	HLUCCA12_02270	1644	narK	2	1	5	2	1	0	2	3	2	0	0	0	702.01	70.9043	544.988	317.167	113.384	0	500.734	1265.37	634.333	0	0	0
Rhodobacteraceae sp. HLUCCA12	HLUCCA12_02275	1362	narK	0	0	1	2	0	0	1	1	1	1	2	0	0	0	131.582	382.884	0	0	302.243	509.185	382.884	691.859	863.908	0
Rhodobacteraceae sp. HLUCCA08	HLUCCA08_09090	1650	narK	22	16	17	15	20	16	6	11	8	16	28	11	2812.86	2339.73	2348.35	3675.32	3142.93	2360.79	751.15	1973	1810.91	2624.52	2919.53	2068.44
Rhodobacteraceae sp. HLUCCA08	HLUCCA08_09085	1395	narK	12	21	9	10	3	7	4	5	1	3	3	2	1814.95	3632.64	1470.67	2898.42	557.678	1221.78	592.37	1060.87	267.772	582.115	370.028	444.874
Marinobacter sp. HL-58	CD01DRAFT_0692	1356	nrtA	0	0	0	1	0	0	0	0	0	0	0	0	0	0	0	369.004	0	0	0	0	0	0	0	0
Marinobacter sp. HL-58	CD01DRAFT_0693	1257	nrtA	0	6	0	0	0	0	0	0	0	0	0	0	0	1031.76	0	0	0	0	0	0	0	0	0	0
Marinobacter sp. HL-58	CD01DRAFT_0691	996	nrtB	1	0	0	0	0	0	0	0	0	0	0	0	289.633	0	0	0	0	0	0	0	0	0	0	0
Marinobacter sp. HL-58	CD01DRAFT_0690	906	nrtC	1	0	3	0	0	0	0	0	0	0	0	0	318.436	0	521.623	0	0	0	0	0	0	0	0	0
Phormidium sp. OSCR	HLUCCO16_09765	1662	nifD	35	29	44	61	52	51	41	30	24	69	40	24	6.92098	3.80154	5.83522	10.0247	5.20987	6.54736	5.99622	5.78133	4.55889	9.15483	7.18404	5.34633
Phormidium sp. OSCR	HLUCCO16_09760	1449	nifK	23	15	36	53	12	23	25	16	8	39	14	10	5.21709	2.25556	5.47657	9.99127	1.37913	3.38707	4.19406	3.53694	1.74316	5.93563	2.88428	2.55532
Phormidium sp. OSCR	HLUCCO16_09780	831	nifH	11	24	41	31	64	47	37	26	22	29	25	6	4.35295	6.29599	10.8813	10.1952	12.832	12.0749	10.829	10.027	8.36299	7.7	8.98546	2.67478

## Sheet: Phosphate
				Metatranscriptomics																								Metaproteomics
				RNA read absolute counts												Organism-specific RPKM												Peptide Spectral Counts
Organism	Locus Tag	Gene Length	Gene Name	Day 7A	Day 7B	Day 7C	Day 14A	Day 14B	Day 14C	Day 21A	Day 21B	Day 21C	Day 28A	Day 28B	Day 28C	Day 7A	Day 7B	Day 7C	Day 14A	Day 14B	Day 14C	Day 21A	Day 21B	Day 21C	Day 28A	Day 28B	Day 28C	Day 7A	Day 7B	Day 7C	Day 14A	Day 14B	Day 14C	Day 21A	Day 21B	Day 21C	Day 28A	Day 28B	D28C. Abs
Phormidium sp. OSCR	HLUCCO16_17695	1098	pstS	1095	268	891	3598	6407	7591	5171	7291	8414	6105	6410	5007	327.851	53.1936	178.915	895.298	971.944	1475.56	1145.07	2127.44	2419.99	1226.45	1743.13	1688.83	19	8	4	40	44	42	67	52	73	65	89	57
Phormidium sp. OSCR	HLUCCO16_09450	966	pstS	225	291	372	280	366	278	362	220	229	296	239	140	76.5816	65.6594	84.9161	79.2034	63.1171	61.4303	91.1265	72.9745	74.873	67.5982	73.8838	53.6803	6	9	6	10	9	11	11	15	12	11	10	14
Aliidiomarina calidilacus HL-53	Ga0003345_1294	972	pstS	983	294	7204	4722	15449	9439	418	2808	1052	228	1868	576	715.802	173.821	1746.94	6045.11	5863.54	5823.94	1228.95	3631.71	1920.8	2996.74	4871.29	4237.38	5			5	4	3			2
Halomonas sp. HL-48	CY41DRAFT_1157	1011	pstS	5	0	12	9	142	53	0	21	5	3	4	0	1740.68	0	1396.8	10446.5	55091.7	28031.6	0	26932.7	12628.8	9706.85	11479.4	0
Halomonas sp. HL-48	CY41DRAFT_2402	957	pstS	0	6	2	0	0	0	0	2	0	0	0	0	0	1489.36	245.95	0	0	0	0	2709.91	0	0	0	0
Halomonas sp. HL-93	Ga0071314_1389	1011	pstS	16	0	12	7	83	47	10	16	19	10	40	38	5372.72	0	1217.26	4880.09	23288.5	16571.5	4925.71	6924.83	11273.2	6357.48	14063	20440.9
Halomonas sp. HL-93	Ga0071314_3847	957	pstS	0	0	0	0	0	0	0	0	0	0	1	0	0	0	0	0	0	0	0	0	0	0	299.721	0
Marinobacter excellens HL-55	K417DRAFT_3435	1317	pstS	3	0	0	1	1	0	0	1	0	0	0	0	57.2672	0	0	131.194	88.3785	0	0	189.685	0	0	0	0
Marinobacter excellens HL-55	K417DRAFT_3318	1047	pstS	14	9	68	29	54	15	9	21	10	17	6	18	336.23	147.585	677.712	4786.72	6004.33	2774.3	4244.8	5011.6	3908.52	8540.4	3125.96	8477.05		3
Marinobacter sp. HL-58	CD01DRAFT_0239	1050	pstS	8	0	14	30	111	37	3	17	5	1	4	4	2197.78	0	2100.09	14299.3	32309.9	19034.9	10475.7	21607.9	6828.72	3610.94	5665.91	6797.07
Erythrobacteraceae sp. HL-111	Ga0071316_2399	1116	pstS	0	0	0	0	2	3	6	2	1	10	11	8	0	0	0	0	609.195	1194.45	1098.82	596.866	432.337	1234.14	1084.59	1181.35
Erythrobacteraceae sp. HL-111	Ga0071316_2398	1047	pstS	0	0	0	2	1	2	7	2	0	8	14	0	0	0	0	1318.65	352.646	921.912	1484.18	691.018	0	1143.06	1598.13	0
Porphyrobacter sp. HL-46	EI34DRAFT_1065	1062	pstS	5	3	8	15	62	40	28	64	19	18	41	12	314.862	339.765	569.448	1534.53	2449.51	2342.07	1099.18	2371.18	1380.91	661.795	971.803	388.957
Oceanicaulis sp. HLUCCA04	HLUCCA04_11525	1143	pstS	67	0	45	42	165	271	169	271	171	158	505	283	1593.62	0	2351.53	1864.52	3989.05	4303.41	2597.11	3308.79	3523.89	2566.05	4620.23	4863.71							4	4	3		2	2
Salinivirga fredricksonii HL-109	Ga0071312_2704	1053	pstS	39	49	52	340	220	95	252	251	221	1290	595	589	3535.74	3079.33	5534	8896.31	11300.4	8638.24	5897.91	14039	12664.3	15864.6	13965.2	15258.7				33	7	4	45	18	22	95	38	72
Roseibaca calidilacus HL-91	Ga0058931_1258	1032	pstS	66	33	100	94	256	340	450	583	421	456	1310	645	1950.15	849.666	2330.62	4628.34	4238.77	5667.34	7418.41	8077.8	8790.61	8864.22	10676.3	11669.8	2			5	5	6	10	4	9	8	10	7
Rhodobacteraceae sp. HLUCCA12	HLUCCA12_05530	1539	pstS	2	4	0	0	0	0	1	0	0	0	0	0	749.937	302.98	0	0	0	0	267.46	0	0	0	0	0
Rhodobacteraceae sp. HLUCCA12	HLUCCA12_03635	1047	pstS	4	2	5	3	3	4	2	5	8	4	12	6	2205.36	222.745	856.038	747.282	534.29	1728.01	786.526	3312.62	3985.5	3600.84	6744.43	9222.09
Rhodobacteraceae sp. HLUCCO07	HLUCCO07_06810	1554	pstS	1	1	1	0	1	0	0	0	0	0	0	0	127.71	83.647	63.4774	0	120.358	0	0	0	0	0	0	0
Rhodobacteraceae sp. HLUCCO07	HLUCCO07_11490	1038	pstS	2	2	4	0	2	3	2	0	0	0	0	0	382.515	250.538	380.252	0	360.494	724.145	1034.68	0	0	0	0	0
Rhodobacteraceae sp. HLUCCA09	HLUCCA09_19390	1035	pstS	32	23	58	44	84	50	61	80	39	132	188	121	5529.35	3629.26	13020.6	7711.71	9673.48	7759.29	4625.18	9045.88	5702.69	11663.7	11938.2	11650.9							16	10		21	17	18
Rhodobacteraceae sp. HLUCCO18	HLUCCO18_12535	1557	pstS	4	7	1	3	2	1	9	1	1	2	0	0	64.3059	139.733	15.3485	53.5413	17.1579	8.32565	69.3316	7.91879	10.5403	20.4654	0	0
Rhodobacteraceae sp. HLUCCO18	HLUCCO18_11405	1035	pstS	57	52	89	218	534	431	367	688	385	436	880	500	1378.97	1562.05	2055.63	5854.81	6893.88	5399.88	4254.46	8198.54	6106.64	6713.74	8260.91	7806.01				5	5	9	22	18	19	31	25	28
Phormidium sp. OSCR	HLUCCO16_17685	909	pstA	141	91	135	354	772	717	595	1020	962	643	923	746	51.0038	21.8216	32.7508	106.422	141.49	168.383	159.182	359.576	334.277	156.061	303.245	303.996				6	8	6	12	11	10	14	16	15
Aliidiomarina calidilacus HL-53	Ga0003345_1296	1677	pstA	519	358	5537	2090	6001	3582	335	1390	505	154	928	237	218.953	122.626	777.902	1550.14	1319.56	1280.45	570.623	1041.54	534.199	1172.68	1402.04	1010.11
Halomonas sp. HL-48	CY41DRAFT_2404	1398	pstA	0	0	0	0	0	0	0	0	0	0	0	0	0	0	0	0	0	0	0	0	0	0	0	0
Halomonas sp. HL-48	CY41DRAFT_1155	1167	pstA	3	2	3	3	8	2	0	1	0	0	0	0	904.676	407.04	302.48	3016.29	2688.5	916.274	0	1110.92	0	0	0	0
Halomonas sp. HL-93	Ga0071314_3845	1398	pstA	0	0	0	0	0	0	3	0	0	0	0	0	0	0	0	0	0	0	862.087	0	0	0	0	0
Halomonas sp. HL-93	Ga0071314_1391	1167	pstA	5	0	4	1	1	4	1	3	1	0	1	0	1173.55	0	283.609	487.291	196.12	985.785	344.293	907.548	414.716	0	245.74	0
Marinobacter excellens HL-55	K417DRAFT_3320	1278	pstA	3	2	10	4	2	1	0	0	0	2	0	0	59.0162	26.864	81.6352	540.805	182.155	151.496	0	0	0	823.001	0	0
Marinobacter sp. HL-58	CD01DRAFT_0237	1278	pstA	0	0	2	2	9	1	1	0	0	0	0	0	0	0	246.447	783.085	2151.99	422.604	2868.44	0	0	0	0	0
Erythrobacteraceae sp. HL-111	Ga0071316_0556	1287	pstA	2	1	0	1	5	3	7	2	3	9	14	7	1045.87	578.575	0	536.279	1434.17	1124.79	1207.19	562.056	1221.37	1045.95	1299.88	973.397
Porphyrobacter sp. HL-46	EI34DRAFT_2576	1308	pstA	9	2	5	11	28	18	21	31	25	17	19	13	460.079	183.877	288.917	913.516	898.018	855.563	669.221	932.365	1475	507.388	365.585	342.061
Oceanicaulis sp. HLUCCA04	HLUCCA04_10200	1740	pstA	34	4	5	20	17	32	49	20	13	32	44	30	531.073	350.85	171.583	583.06	269.899	333.703	494.5	160.36	175.929	341.291	264.357	338.586
Salinivirga fredricksonii HL-109	Ga0071312_2706	1290	pstA	7	3	7	50	15	3	45	13	10	89	50	38	517.937	153.867	607.99	1067.74	628.819	222.631	859.554	593.43	467.685	893.288	957.772	803.429
Roseibaca calidilacus HL-91	Ga0058931_1256	1365	pstA	39	13	15	41	55	80	337	169	120	242	330	148	871.028	253.001	264.245	1525.9	688.345	1007.94	4199.26	1769.93	1893.92	3555.78	2032.87	2024
Rhodobacteraceae sp. HLUCCA12	HLUCCA12_03645	1296	pstA	0	0	1	0	1	1	2	0	1	2	1	0	0	0	138.288	0	143.853	348.938	635.295	0	402.397	1454.24	453.969	0
Rhodobacteraceae sp. HLUCCO07	HLUCCO07_11500	1353	pstA	0	2	1	0	2	3	0	0	0	0	1	0	0	192.165	72.9145	0	276.503	555.428	0	0	0	0	732.322	0
Rhodobacteraceae sp. HLUCCA08	HLUCCA08_17320	414	pstA	3	0	5	5	15	9	3	14	6	14	26	5	1531.5	0	2757.75	4891.53	9411.66	5302.13	1499.57	10026.1	5422.86	9169.14	10824.3	3753.97
Rhodobacteraceae sp. HLUCCA09	HLUCCA09_19400	504	pstA	0	8	3	4	7	3	10	2	1	17	12	8	0	2594.97	1384.45	1441.15	1657.12	957.031	1558.66	464.883	300.585	3087.91	1566.44	1583.49
Rhodobacteraceae sp. HLUCCA09	HLUCCA09_17620	414	pstA	6	0	3	3	7	2	7	1	2	13	8	4	2595.65	0	1686.15	1316.4	2018.24	777.056	1328.82	283.095	732.176	2875.92	1271.86	964.28
Rhodobacteraceae sp. HLUCCO18	HLUCCO18_11415	1293	pstA	24	11	30	67	116	95	80	133	96	127	188	88	464.675	264.449	554.543	1440.09	1198.5	952.552	742.209	1268.4	1218.63	1565.09	1412.41	1099.51
Phormidium sp. OSCR	HLUCCO16_17680	834	pstB	128	139	149	372	837	834	566	907	920	565	756	727	50.4701	36.333	39.4018	121.902	167.214	213.494	165.057	348.529	348.466	149.477	270.742	322.927	23	5	3	59	51	67	88	96	92	105	106	105
Aliidiomarina calidilacus HL-53	Ga0003345_1297	828	pstB	588	634	4559	1248	4463	2610	184	986	418	96	800	150	502.725	440.107	1298.04	1875.89	1988.84	1890.8	635.171	1497.29	896.1	1481.49	2449.46	1295.63							2
Halomonas sp. HL-48	CY41DRAFT_1154	840	pstB	3	0	3	1	8	2	1	0	0	0	0	0	1257.27	0	420.372	1397.3	3736.35	1273.39	2412.74	0	0	0	0	0
Halomonas sp. HL-48	CY41DRAFT_2405	816	pstB	0	0	0	0	0	1	0	4	0	0	0	0	0	0	0	0	0	655.445	0	6357.48	0	0	0	0
Halomonas sp. HL-93	Ga0071314_1392	840	pstB	6	0	2	7	9	3	3	2	2	0	1	1	1957.13	0	197.073	4740.49	2453.02	1027.5	1435.44	840.843	1152.7	0	341.517	522.532
Halomonas sp. HL-93	Ga0071314_3844	816	pstB	0	0	0	0	0	0	0	0	0	1	0	0	0	0	0	0	0	0	0	0	0	650.106	0	0
Marinobacter excellens HL-55	K417DRAFT_3321	888	pstB	2	15	5	5	4	3	0	2	0	3	0	3	56.6431	290.068	58.7644	973.235	524.492	654.321	0	562.854	0	1777.29	0	1666.1
Marinobacter sp. HL-58	CD01DRAFT_0236	900	pstB	3	0	0	2	2	0	0	0	0	0	0	0	961.683	0	0	1112.35	679.296	0	0	0	0	0	0	0
Erythrobacteraceae sp. HL-111	Ga0071316_0555	789	pstB	1	0	2	3	0	2	5	2	4	11	7	9	853.42	0	2608.5	2625.59	0	1223.76	1407.22	917.265	2657.67	2086.29	1060.69	2042.44
Porphyrobacter sp. HL-46	EI34DRAFT_2575	789	pstB	8	0	14	17	28	14	24	24	14	16	27	13	678.311	0	1341.78	2341.65	1489.48	1103.71	1268.56	1197.25	1370.03	792.064	861.683	567.352
Oceanicaulis sp. HLUCCA04	HLUCCA04_10205	822	pstB	22	12	2	20	34	33	45	33	31	43	60	38	727.872	2229.46	145.375	1235.01	1143.37	728.921	961.921	560.45	888.61	971.403	763.565	908.422
Salinivirga fredricksonii HL-109	Ga0071312_2707	885	pstB	9	2	1	25	13	5	23	16	22	91	53	25	971.006	149.573	126.648	778.456	794.655	541.047	640.603	1064.99	1500.29	1331.81	1480.36	770.734										4
Roseibaca calidilacus HL-91	Ga0058931_1255	798	pstB	24	10	10	18	33	44	182	126	103	121	191	89	917.35	333.069	301.489	1146.49	706.828	948.754	3881.23	2258.37	2782.11	3042.72	2013.65	2083.02
Rhodobacteraceae sp. HLUCCA12	HLUCCA12_03650	798	pstB	1	0	0	0	0	0	0	0	0	0	3	0	723.59	0	0	0	0	0	0	0	0	0	2212.88	0
Rhodobacteraceae sp. HLUCCO07	HLUCCO07_11505	798	pstB	1	3	1	0	1	0	0	1	0	0	0	0	248.851	488.973	123.689	0	234.524	0	0	731.18	0	0	0	0
Rhodobacteraceae sp. HLUCCA08	HLUCCA08_17325	801	pstB	12	5	34	10	42	16	36	66	35	39	95	55	3162.56	1507.11	9681.09	5050.5	13604.6	4866.18	9289.84	24401.1	16330.7	13186.4	20417.8	21317.8
Rhodobacteraceae sp. HLUCCA09	HLUCCA09_17615	798	pstB	5	9	18	5	17	12	10	17	17	24	30	12	1120.87	1842.45	5242.5	1136.92	2539.89	2415.99	983.697	2493.86	3224.98	2751.29	2471.51	1499.05
Rhodobacteraceae sp. HLUCCO18	HLUCCO18_11420	798	pstB	28	24	24	72	178	111	116	195	134	105	245	163	878.821	935.329	719.166	2508.71	2981.29	1804.23	1744.61	3014.71	2757.46	2097.63	2983.83	3301.48
Phormidium sp. OSCR	HLUCCO16_17690	975	pstC	264	175	212	621	918	892	1099	1418	1251	1109	1263	1024	89.0255	39.121	47.9459	174.039	156.847	195.286	274.096	466.008	405.243	250.925	386.832	389.005				13	14	19	19	17	21	20	26	17
Aliidiomarina calidilacus HL-53	Ga0003345_1295	2298	pstC	667	274	4678	2054	5965	3845	392	1552	682	158	925	306	205.316	68.48	479.538	1111.57	957.036	1002.87	487.196	848.524	526.391	877.868	1019.69	951.599
Halomonas sp. HL-48	CY41DRAFT_1156	1251	pstC	4	0	2	1	5	2	0	0	0	0	0	0	1125.18	0	188.103	937.866	1567.4	854.701	0	0	0	0	0	0
Halomonas sp. HL-48	CY41DRAFT_2403	1113	pstC	3	0	0	3	0	1	0	0	0	0	0	0	948.608	0	0	3162.77	0	480.385	0	0	0	0	0	0
Halomonas sp. HL-93	Ga0071314_1390	1251	pstC	6	0	0	2	3	4	0	2	0	0	2	0	1313.63	0	0	909.091	548.822	919.54	0	564.374	0	0	458.453	0
Halomonas sp. HL-93	Ga0071314_3846	1113	pstC	4	1	1	0	0	0	0	0	0	2	0	0	984.434	117.615	74.3453	0	0	0	0	0	0	931.897	0	0
Marinobacter excellens HL-55	K417DRAFT_3319	1389	pstC	4	0	5	2	0	0	0	0	0	1	0	1	72.3954	0	37.5534	248.778	0	0	0	0	0	378.592	0	354.907
Marinobacter sp. HL-58	CD01DRAFT_0238	1389	pstC	0	0	0	3	1	7	0	0	0	0	0	0	0	0	0	1080.69	219.988	2721.66	0	0	0	0	0	0
Erythrobacteraceae sp. HL-111	Ga0071316_0557	1386	pstC	3	0	0	2	5	2	12	2	3	14	8	8	1456.67	0	0	995.892	1331.65	696.26	1921.55	521.88	1134.07	1510.73	689.692	1032.94
Porphyrobacter sp. HL-46	EI34DRAFT_2577	1386	pstC	6	4	7	11	16	10	27	25	12	19	21	17	289.445	347.042	381.705	862.069	484.253	448.544	811.97	709.562	668.126	535.144	381.311	422.119
Oceanicaulis sp. HLUCCA04	HLUCCA04_10195	1704	pstC	31	8	14	34	53	52	63	45	32	59	128	47	494.45	716.533	490.588	1012.16	859.237	553.73	649.226	368.437	442.21	642.557	785.296	541.665
Salinivirga fredricksonii HL-109	Ga0071312_2705	1383	pstC	6	3	7	53	17	5	65	20	17	139	55	44	414.071	143.512	567.076	1055.64	664.704	346.082	1158.03	851.532	741.561	1301.25	982.652	867.684
Roseibaca calidilacus HL-91	Ga0058931_1257	1461	pstC	30	14	9	28	55	74	287	246	130	238	474	184	625.966	254.547	148.122	973.556	643.084	871.04	3341.07	2406.94	1916.84	3267.07	2727.94	2350.86
Rhodobacteraceae sp. HLUCCA12	HLUCCA12_03640	1377	pstC	0	0	1	0	0	0	3	0	3	0	6	2	0	0	130.148	0	0	0	896.846	0	1136.13	0	2563.47	2336.8
Rhodobacteraceae sp. HLUCCO07	HLUCCO07_11495	1461	pstC	2	0	3	0	2	0	2	3	0	1	0	0	271.69	0	202.563	0	256.049	0	734.905	1197.43	0	685.617	0	0
Rhodobacteraceae sp. HLUCCA09	HLUCCA09_19395	1377	pstC	8	17	16	16	30	16	27	12	16	51	57	32	1038.76	2015.77	2699.14	2107.27	2596.13	1865.84	1538.38	1019.63	1758.07	3386.38	2719.92	2315.39
Rhodobacteraceae sp. HLUCCO18	HLUCCO18_11410	1377	pstC	38	11	30	90	119	132	84	159	105	121	209	84	690.821	248.305	520.69	1816.36	1154.44	1242.75	731.744	1423.79	1251.51	1400.12	1474.33	985.464
Bacteroidetes sp. HLUCCA01	HLUCCA01_10375	1737	yjbB	1173	641	875	1247	2687	1937	2487	2546	1567	3020	4212	3088	652.192	321.771	334.471	1461.48	1162.86	1236.26	1794.49	1233.51	1205.38	2486.28	1616.55	1821.31
Bacteroidetes sp. HLUCCA01	HLUCCA01_04840	1662	yjbB	106	77	85	33	46	28	61	29	25	59	45	30	61.5976	40.398	33.9586	40.4224	20.8064	18.6775	46.0018	14.6846	20.0991	50.7662	18.0506	18.493
Algoriphagus marincola HL-49	K302DRAFT_0554	1686	yjbB	12	7	21	14	11	9	17	10	1	13	18	8	24.4	12.8808	15.7374	30.4117	5.44268	7.7896	17.1023	4.6388	0.701365	15.2937	6.94813	4.49793
Algoriphagus marincola HL-49	K302DRAFT_0019	945	yjbB	11	9	9	21	32	10	8	10	17	3	3	11	39.9236	29.5608	12.0388	81.4255	28.2617	15.449	14.3656	8.28007	21.2824	6.29969	2.06702	11.0393
Aliidiomarina calidilacus HL-53	Ga0003345_1396	1635	yjbB	165	75	197	69	35	18	32	5	3	2	3	0	71.3987	26.3502	28.3882	52.4922	7.89396	6.5998	55.9083	3.84283	3.25503	15.6211	4.64896	0
Marinobacter excellens HL-55	K417DRAFT_3280	1620	yjbB	8	0	5	0	1	1	0	0	0	0	0	0	124.132	0	32.1952	0	71.8382	119.494	0	0	0	0	0	0
Salinivirga fredricksonii HL-109	Ga0071312_1249	1734	yjbB	0	0	0	3	0	0	2	1	1	5	0	0	0	0	0	47.6507	0	0	28.4148	33.9532	34.7862	37.3272	0	0
Rhodobacteraceae sp. HLUCCA12	HLUCCA12_03490	1707	yjbB	0	0	0	0	0	0	0	0	0	0	0	0	0	0	0	0	0	0	0	0	0	0	0	0
Rhodobacteraceae sp. HLUCCA12	HLUCCA12_06355	1662	yjbB	0	0	0	0	0	1	0	0	0	0	0	0	0	0	0	0	0	272.05	0	0	0	0	0	0
Rhodobacteraceae sp. HLUCCO07	HLUCCO07_05480	1650	yjbB	1	0	0	0	0	0	0	0	0	0	0	0	120.275	0	0	0	0	0	0	0	0	0	0	0
Rhodobacteraceae sp. HLUCCO07	HLUCCO07_04350	1647	yjbB	1	0	0	0	0	0	0	0	0	0	0	0	120.495	0	0	0	0	0	0	0	0	0	0	0
Rhodobacteraceae sp. HLUCCO18	HLUCCO18_03780	1989	yjbB	5	0	1	4	3	0	6	4	2	3	1	0	62.915	0	12.0132	55.8754	20.1441	0	36.1771	24.792	16.4997	24.0272	4.88258	0
Aliidiomarina calidilacus HL-53	Ga0003345_1233	1269	pitA	328	454	1667	292	968	629	159	367	216	24	185	61	182.9	205.547	309.557	286.26	281.342	297.195	357.978	363.48	302.009	241.56	369.436	343.64
Halomonas sp. HL-48	CY41DRAFT_3203	1269	pitA	0	0	0	3	3	0	0	0	0	0	0	0	0	0	0	2773.66	927.089	0	0	0	0	0	0	0
Halomonas sp. HL-93	Ga0071314_2926	1269	pitA	0	0	0	0	0	0	0	1	0	0	0	0	0	0	0	0	0	0	0	278.181	0	0	0	0
Marinobacter excellens HL-55	K417DRAFT_3359	1566	pitA	1	2	10	0	0	0	0	0	0	0	0	0	16.0519	21.9203	66.6122	0	0	0	0	0	0	0	0	0
Marinobacter sp. HL-58	CD01DRAFT_0188	1560	pitA	1	0	1	0	0	0	0	0	0	0	0	0	184.852	0	100.934	0	0	0	0	0	0	0	0	0
Salinivirga fredricksonii HL-109	Ga0071312_2140	1506	pitA	3	3	1	7	1	0	9	2	7	10	6	6	190.115	131.783	74.39	128.029	35.9047	0	147.238	78.1938	280.393	85.9642	98.4373	108.65
Roseibaca calidilacus HL-91	Ga0058931_2604	1467	pitA	1	2	2	3	5	3	4	2	3	2	6	4	20.7801	36.215	32.7812	103.883	58.2229	35.1679	46.3749	19.4885	44.0537	27.342	34.3896	50.8965
Rhodobacteraceae sp. HLUCCA12	HLUCCA12_13755	1482	pitA	0	0	0	0	0	1	0	0	1	1	1	0	0	0	0	0	0	305.115	0	0	351.86	635.8	396.954	0
Bacteroidetes sp. HLUCCA01	HLUCCA01_01340	1416	phoA	393	336	347	215	499	311	363	407	277	212	316	266	268.079	206.929	162.732	309.143	264.944	243.519	321.34	241.92	261.414	214.127	148.792	192.478							4		2
Aliidiomarina calidilacus HL-53	Ga0003345_0165	1353	phoA	416	479	1247	508	1165	890	93	151	121	17	91	34	217.558	203.392	217.177	467.073	317.562	394.388	196.374	140.26	158.67	160.474	170.432	179.637		5		2
Erythrobacteraceae sp. HL-111	Ga0071316_2416	1443	phoA	0	0	0	1	2	4	4	3	0	2	5	1	0	0	0	478.263	511.606	1337.48	615.197	751.877	0	207.288	414.019	124.013
Porphyrobacter sp. HL-46	EI34DRAFT_1078	1404	phoA	5	1	2	8	17	13	15	6	3	6	14	8	238.11	85.6475	107.659	618.915	507.918	575.626	445.307	168.11	164.889	166.825	250.946	196.096
Rhodobacteraceae sp. HLUCCA09	HLUCCA09_09260	1572	phoA	0	1	1	4	1	5	6	4	3	9	28	12	0	103.857	147.757	461.426	75.7963	510.701	299.43	297.691	288.723	523.42	1170.26	760.498
Algoriphagus marincola HL-49	K302DRAFT_0912	1026	phoD	16	0	14	10	24	9	7	8	3	8	4	6	53.4817	0	17.2472	35.7099	19.5212	12.8054	11.5766	6.10059	3.45893	15.4716	2.53823	5.54562
Marinobacter excellens HL-55	K417DRAFT_0621	1803	phoD	9	9	5	4	0	0	1	0	1	0	0	0	125.467	85.6681	28.9257	383.245	0	0	273.774	0	226.876	0	0	0
Erythrobacteraceae sp. HL-111	Ga0071316_2295	1683	phoD	1	0	0	1	12	6	9	11	7	20	24	7	399.819	0	0	410.021	2631.64	1719.95	1186.69	2363.51	2178.91	1777.1	1703.73	744.226												3
Erythrobacteraceae sp. HL-111	Ga0071316_0086	1158	phoD	1	0	0	0	2	0	1	1	0	0	0	1	581.24	0	0	0	637.628	0	191.684	312.361	0	0	0	154.561
Porphyrobacter sp. HL-46	EI34DRAFT_1174	1665	phoD	7	5	4	8	16	13	23	6	5	10	20	15	281.067	361.068	181.546	521.838	403.059	485.339	575.706	141.742	231.709	234.43	302.264	310.008
Porphyrobacter sp. HL-46	EI34DRAFT_2386	1179	phoD	2	0	0	0	10	3	5	6	7	3	2	1	113.436	0	0	0	355.842	158.209	176.787	200.219	458.226	99.3442	42.6967	29.1938
Oceanicaulis sp. HLUCCA04	HLUCCA04_05910	1719	phoD	14	0	2	9	6	17	14	6	4	13	7	10	221.35	0	69.4721	265.584	96.4228	179.447	143.013	48.6961	54.7936	140.344	42.5709	114.242
Phormidium sp. OSCR	HLUCCO16_00450	2067	phoX	403	438	481	570	628	668	676	624	579	808	811	486	64.0685	46.161	51.2849	75.3109	50.5851	68.9464	79.484	96.6786	88.423	86.189	117.103	87.0403							2		3	4	4	2
Halomonas sp. HL-48	CY41DRAFT_2137	2136	phoX	0	0	0	0	0	0	0	0	0	0	0	0	0	0	0	0	0	0	0	0	0	0	0	0
Halomonas sp. HL-93	Ga0071314_0299	2136	phoX	2	0	0	1	0	0	0	0	0	2	0	0	256.368	0	0	266.127	0	0	0	0	0	485.372	0	0
Marinobacter excellens HL-55	K417DRAFT_0336	2187	phoX	5	0	3	0	0	0	0	0	0	0	0	0	57.4593	0	14.3067	0	0	0	0	0	0	0	0	0
Marinobacter excellens HL-55	K417DRAFT_0527	1440	phoX	2	2	2	0	0	0	2	0	0	1	0	0	34.9148	23.8397	14.489	0	0	0	685.67	0	0	365.174	0	0
Marinobacter sp. HL-58	CD01DRAFT_3400	2031	phoX	0	1	0	0	0	0	0	0	0	0	0	0	0	106.395	0	0	0	0	0	0	0	0	0	0
Erythrobacteraceae sp. HL-111	Ga0071316_2549	1356	phoX	0	0	0	0	0	1	3	0	0	1	1	0	0	0	0	0	0	355.838	491.023	0	0	110.299	88.1203	0
Porphyrobacter sp. HL-46	EI34DRAFT_0770	1368	phoX	6	2	5	1	3	6	5	6	1	8	7	2	293.257	175.806	276.236	79.4018	91.9931	272.67	152.345	172.537	56.4103	228.291	128.777	50.3149
Oceanicaulis sp. HLUCCA04	HLUCCA04_00825	2025	phoX	42	13	15	56	99	114	161	140	106	189	223	122	563.656	979.702	442.267	1402.69	1350.44	1021.42	1396	964.458	1232.5	1731.91	1151.15	1183.03
Rhodobacteraceae sp. HLUCCA08	HLUCCA08_06410	1899	phoX	3	1	0	3	0	0	0	0	0	2	4	1	333.251	127.049	0	638.631	0	0	0	0	0	285.026	362.359	163.371
Rhodobacteraceae sp. HLUCCA09	HLUCCA09_18190	1503	phoX	0	0	0	0	0	0	1	0	0	2	1	0	0	0	0	0	0	0	52.1975	0	0	121.659	43.715	0
Rhodobacteraceae sp. HLUCCO18	HLUCCO18_09810	1935	phoX	3	0	2	12	10	15	20	20	19	24	15	11	38.803	0	24.6973	172.307	69.0218	100.476	123.957	127.421	161.124	197.585	75.2836	91.8155

## Sheet: Sulfate
				Metatranscriptomics																								Metaproteomics
				RNA read absolute counts												Organism-specific RPKM												Peptide Spectral Counts
Organism	Locus Tag	Gene Length	Gene Name	Day 7A	Day 7B	Day 7C	Day 14A	Day 14B	Day 14C	Day 21A	Day 21B	Day 21C	Day 28A	Day 28B	Day 28C	Day 7A	Day 7B	Day 7C	Day 14A	Day 14B	Day 14C	Day 21A	Day 21B	Day 21C	Day 28A	Day 28B	Day 28C	Day 7A	Day 7B	Day 7C	Day 14A	Day 14B	Day 14C	Day 21A	Day 21B	Day 21C	Day 28A	Day 28B	Day 28C
Bacteroidetes sp. HLUCCA01	HLUCCA01_12505	1731	sulP family	728	885	434	143	130	108	191	120	59	131	117	74	406.174	445.796	166.473	168.177	56.4555	69.1683	138.294	58.3404	45.542	108.223	45.0598	43.7967
Halomonas sp. HL-48	CY41DRAFT_0774	1755	sulP family	0	1	2	0	0	0	1	0	0	0	0	0	0	135.293	134.053	0	0	0	1154.1	0	0	0	0	0
Halomonas sp. HL-48	CY41DRAFT_1714	1752	sulP family	2	0	0	1	0	0	0	0	0	0	0	0	401.619	0	0	669.522	0	0	0	0	0	0	0	0
Halomonas sp. HL-48	CY41DRAFT_2221	1746	sulP family	1	0	2	0	0	0	0	0	0	0	0	0	201.5	0	134.744	0	0	0	0	0	0	0	0	0
Halomonas sp. HL-93	Ga0071314_1808	1707	sulP family	1	0	1	0	0	0	0	0	0	0	0	0	160.418	0	48.4595	0	0	0	0	0	0	0	0	0
Halomonas sp. HL-93	Ga0071314_0795	1752	sulP family	0	0	3	0	0	0	0	0	0	0	0	0	0	0	163.491	0	0	0	0	0	0	0	0	0
Marinobacter excellens HL-55	K417DRAFT_3471	1769	sulP family	7	4	0	0	0	0	0	0	0	0	0	0	99.4618	38.8069	0	0	0	0	0	0	0	0	0	0
Marinobacter excellens HL-55	K417DRAFT_2777	1722	sulP family	7	2	5	1	0	1	0	0	0	1	1	0	102.178	19.9334	30.2871	100.321	0	112.412	0	0	0	305.338	316.653	0
Marinobacter sp. HL-58	CD01DRAFT_0809	1827	sulP family	2	0	0	0	2	0	0	0	0	0	0	0	315.646	0	0	0	334.44	0	0	0	0	0	0	0
Marinobacter sp. HL-58	CD01DRAFT_2520	1740	sulP family	0	0	0	0	0	0	0	0	0	0	0	0	0	0	0	0	0	0	0	0	0	0	0	0
Marinobacter sp. HL-58	CD01DRAFT_0075	1734	sulP family	0	0	1	0	0	0	0	0	0	0	0	0	0	0	90.8	0	0	0	0	0	0	0	0	0
Erythrobacteraceae sp. HL-111	Ga0071316_2554	1758	sulP family	0	0	1	1	2	2	1	0	0	0	1	0	0	0	584.945	392.519	419.883	548.845	126.226	0	0	0	67.9584	0
Porphyrobacter sp. HL-46	EI34DRAFT_0709	1758	sulP family	5	1	1	8	2	4	4	1	7	5	8	6	190.136	68.3913	42.9841	494.216	47.7156	141.431	94.8231	22.3732	307.223	111.011	114.506	117.44
Oceanicaulis sp. HLUCCA04	HLUCCA04_04885	1713	sulP family	11	0	3	12	2	7	28	23	6	15	24	23	174.528	0	104.573	355.353	32.2536	74.1488	287.028	187.322	82.4784	162.503	146.469	263.676
HL-109	Ga0071312_1211	1797	sulP family	0	0	0	4	0	0	2	0	0	4	0	0	0	0	0	61.3056	0	0	27.4181	0	0	28.8143	0	0
Roseibaca calidilacus HL-91	Ga0058931_1685	1761	sulP family	7	5	0	6	5	5	4	5	1	8	8	5	121.162	75.4137	0	173.059	48.4971	48.8221	38.6282	40.5827	12.2316	91.0986	38.1932	52.9931
Roseibaca calidilacus HL-91	Ga0058931_3303	1650	sulP family	18	8	7	11	20	29	58	36	27	42	69	17	332.532	128.784	102.002	338.632	207.046	302.229	597.811	311.864	352.483	510.461	351.591	192.305
Rhodobacteraceae sp. HLUCCA12	HLUCCA12_01865	1758	sulP family	0	0	0	0	0	0	0	0	0	0	0	0	0	0	0	0	0	0	0	0	0	0	0	0
Rhodobacteraceae sp. HLUCCA12	HLUCCA12_06640	1692	sulP family	0	1	0	1	0	0	1	0	1	0	0	0	0	68.8917	0	154.082	0	0	243.26	0	308.164	0	0	0
Rhodobacteraceae sp. HLUCCA08	HLUCCA08_03940	1752	sulP family	0	0	1	0	0	0	0	0	0	0	0	1	0	0	130.092	0	0	0	0	0	0	0	0	177.086
Rhodobacteraceae sp. HLUCCA09	HLUCCA09_08845	1755	sulP family	2	0	0	0	2	1	2	0	0	4	4	3	203.725	0	0	0	135.776	91.4835	89.3964	0	0	208.36	149.737	170.288
Rhodobacteraceae sp. HLUCCO18	HLUCCO18_15020	1824	sulP family	10	4	2	5	3	9	12	9	1	4	7	12	137.219	68.153	26.2011	76.1658	21.9673	63.9563	78.9029	60.8309	8.99654	34.9359	37.2715	106.261
Phormidium sp. OSCR	HLUCCO16_02070	1788	trk family	204	547	445	214	455	218	107	162	124	142	182	135	37.4951	66.649	54.8542	32.6891	42.3721	26.0134	14.5453	29.0179	21.8934	17.5119	30.3826	27.9527
Bacteroidetes sp. HLUCCA01	HLUCCA01_04835	1791	trk family	172	106	124	47	68	64	56	39	39	55	44	36	92.7476	51.605	45.9694	53.4223	28.5407	39.6147	39.1877	18.3251	29.0949	43.9139	16.3776	20.5923
Bacteroidetes sp. HLUCCA01	HLUCCA01_13430	1812	trk family	1035	1113	2045	624	2035	1174	968	2001	1264	1035	3025	1933	551.632	535.569	749.333	701.041	844.219	718.255	669.533	929.316	932.04	816.797	1112.9	1092.87
Algoriphagus marincola HL-49	K302DRAFT_0789	1758	trk family	34	18	21	25	33	17	41	37	27	46	59	46	66.3004	31.7648	15.0925	52.0812	15.6589	14.1107	39.5565	16.4602	18.1608	51.8986	21.8412	24.8032
Aliidiomarina calidilacus HL-53	Ga0003345_0014	1716	trk family	248	206	288	116	228	145	44	37	40	11	15	10	102.246	68.9568	39.5414	84.0798	48.9947	50.6541	73.2431	27.0939	41.3506	81.8581	22.1469	41.6514
Aliidiomarina calidilacus HL-53	Ga0003345_0714	2064	trk family	346	312	486	149	207	142	53	38	40	6	33	12	118.587	86.822	55.4704	89.7811	36.9785	41.2382	73.3424	23.1323	34.3753	37.1181	40.5043	41.5504
Halomonas sp. HL-48	CY41DRAFT_0012	1767	trk family	0	11	2	0	1	0	0	0	0	0	0	0	0	1478.11	133.142	0	221.885	0	0	0	0	0	0	0
Halomonas sp. HL-48	CY41DRAFT_0523	1854	trk family	0	0	0	0	0	0	0	0	0	0	0	0	0	0	0	0	0	0	0	0	0	0	0	0
Halomonas sp. HL-93	Ga0071314_2089	1869	trk family	2	0	6	0	0	0	0	0	1	0	0	0	293.011	0	265.542	0	0	0	0	0	258.865	0	0	0
Marinobacter excellens HL-55	K417DRAFT_0378	1767	trk family	11	24	28	2	5	1	0	3	1	0	0	0	156.474	233.105	165.286	195.529	329.293	109.548	0	424.052	231.501	0	0	0
Marinobacter excellens HL-55	K417DRAFT_3478	1827	trk family	8	8	7	1	0	0	0	0	0	1	0	0	110.06	75.1486	39.9637	94.552	0	0	0	0	0	287.78	0	0
Marinobacter sp. HL-58	CD01DRAFT_0060	1818	trk family	0	0	0	0	0	0	0	0	0	0	0	0	0	0	0	0	0	0	0	0	0	0	0	0
Marinobacter sp. HL-58	CD01DRAFT_3353	1776	trk family	1	1	3	9	9	1	0	1	0	0	0	0	162.357	121.68	265.954	2535.21	1548.22	304.037	0	751.174	0	0	0	0
Marinobacter sp. HL-58	CD01DRAFT_3205	1770	trk family	1	2	3	1	5	5	1	6	10	0	3	8	162.908	244.186	266.857	282.646	863.04	1525.34	2070.66	4522.33	8098.73	0	2519.87	8061.19
Porphyrobacter sp. HL-46	EI34DRAFT_2553	1836	trk family	11	1	3	11	1	7	20	13	2	21	15	8	400.518	65.4842	123.471	650.662	22.8437	236.983	453.962	278.488	84.0468	446.426	205.573	149.93
Oceanicaulis sp. HLUCCA04	HLUCCA04_00455	1839	trk family	6	0	0	6	7	2	9	8	6	4	17	2	88.6709	0	0	165.496	105.149	19.733	85.9344	60.689	76.8243	40.3635	96.6366	21.3566
Oceanicaulis sp. HLUCCA04	HLUCCA04_12655	1794	trk family	6	0	5	8	3	4	10	14	7	9	5	5	90.8963	0	166.415	226.2	46.1947	40.4566	97.879	108.871	91.8778	93.0972	29.1359	54.7315
HL-109	Ga0071312_0877	873	trk family
HL-109	Ga0071312_0227	1806	trk family	0	0	1	2	0	1	4	5	1	8	0	4	0	0	62.026	30.5	0	52.9957	54.5628	162.994	33.3986	57.3412	0	60.3948
HL-109	Ga0071312_1657	1776	trk family	3	0	0	0	0	1	2	0	0	2	4	0	161.196	0	0	0	0	53.8914	27.7425	0	0	14.5776	55.6425	0
Roseibaca calidilacus HL-91	Ga0058931_2699	1776	trk family	7	2	4	6	4	3	5	2	1	2	1	6	120.138	29.9106	54.1491	171.597	38.4698	29.0457	47.8772	16.0959	12.1282	22.5822	4.73381	63.0544
Rhodobacteraceae sp. HLUCCA12	HLUCCA12_00835	1890	trk family	0	0	0	1	0	0	0	0	0	0	0	0	0	0	0	137.931	0	0	0	0	0	0	0	0
Rhodobacteraceae sp. HLUCCA12	HLUCCA12_09890	1779	trk family	0	2	1	0	1	0	0	0	2	1	0	0	0	131.041	100.722	0	104.775	0	0	0	586.17	529.595	0	0
Rhodobacteraceae sp. HLUCCO07	HLUCCO07_14645	1782	trk family	0	0	1	0	1	0	0	0	0	0	0	0	0	0	55.3512	0	104.95	0	0	0	0	0	0	0
Rhodobacteraceae sp. HLUCCA08	HLUCCA08_05755	1782	trk family	1	0	0	0	1	0	2	0	2	0	2	1	118.381	0	0	0	145.499	0	231.826	0	419.173	0	193.082	174.103
Rhodobacteraceae sp. HLUCCA08	HLUCCA08_09470	1782	trk family	0	0	0	0	0	0	1	0	0	0	0	0	0	0	0	0	0	0	115.913	0	0	0	0	0
Rhodobacteraceae sp. HLUCCA09	HLUCCA09_05140	1779	trk family	2	4	0	1	0	4	0	0	1	5	1	0	200.975	367.061	0	101.926	0	360.995	0	0	85.0362	256.935	36.9291	0
Rhodobacteraceae sp. HLUCCO18	HLUCCO18_04865	1773	trk family	1	0	3	2	2	1	6	0	3	5	2	1	14.1168	0	40.4328	31.3432	15.0664	7.31078	40.5869	0	27.7664	44.9268	10.9555	9.10995
Rhodobacteraceae sp. HLUCCO18	HLUCCO18_04875	1782	trk family	7	0	1	5	3	5	11	1	1	5	1	1	98.3184	0	13.4095	77.962	22.4854	36.3692	74.0333	6.91839	9.2087	44.6997	5.45007	9.06391
Phormidium sp. OSCR	HLUCCO16_05750	876	cysZ	97	183	234	102	222	144	77	141	112	92	147	112	36.411	45.538	58.9091	31.8204	42.2219	35.0929	21.377	51.5807	40.3856	23.1713	50.1173	47.3614
Halomonas sp. HL-48	CY41DRAFT_2407	729	cysZ	0	0	0	0	0	0	0	0	0	0	0	0	0	0	0	0	0	0	0	0	0	0	0	0
Halomonas sp. HL-93	Ga0071314_3842	732	cysZ	0	0	1	0	0	1	0	0	0	1	2	0	0	0	113.094	0	0	393.1	0	0	0	708.803	783.948	0
Marinobacter excellens HL-55	K417DRAFT_3330	750	cysZ	8	7	4	0	0	0	0	0	0	1	0	0	268.317	160.305	55.6732	0	0	0	0	0	0	701.584	0	0
Marinobacter sp. HL-58	CD01DRAFT_0227	756	cysZ	1	0	0	0	0	0	0	0	0	0	0	0	381.701	0	0	0	0	0	0	0	0	0	0	0
Porphyrobacter sp. HL-46	EI34DRAFT_1411	702	cysZ	0	0	0	0	1	0	2	1	0	0	0	3	0	0	0	0	59.7977	0	118.833	56.0766	0	0	0	147.177
Roseibaca calidilacus HL-91	Ga0058931_3229	732	cysZ	7	5	0	3	2	2	4	2	0	5	2	1	291.718	181.571	0	208.334	46.7058	47.0188	93.0035	39.0837	0	137.084	22.9891	25.5179
Rhodobacteraceae sp. HLUCCA12	HLUCCA12_03975	699	cysZ	0	0	0	0	0	0	0	0	0	0	0	0	0	0	0	0	0	0	0	0	0	0	0	0
Rhodobacteraceae sp. HLUCCO07	HLUCCO07_12745	702	cysZ	0	0	0	0	0	0	0	0	0	0	0	0	0	0	0	0	0	0	0	0	0	0	0	0
Rhodobacteraceae sp. HLUCCA08	HLUCCA08_15585	687	cysZ	0	0	0	0	0	0	1	1	0	0	0	0	0	0	0	0	0	0	300.934	431.152	0	0	0	0
Rhodobacteraceae sp. HLUCCO18	HLUCCO18_03595	714	cysZ	1	0	2	6	1	4	8	3	5	4	3	0	35.0842	0	66.991	233.689	18.722	72.6772	134.493	51.8442	115.012	89.3242	40.8411	0
Halomonas sp. HL-48	CY41DRAFT_1228	1011	cysP	18	0	15	4	7	16	0	6	2	0	1	3	6266.45	0	1746	4642.9	2715.79	8462.38	0	7695.07	5051.53	0	2869.85	8840.17
Marinobacter excellens HL-55	K417DRAFT_1166	1005	cysP	8	38	93	0	9	2	0	3	1	0	1	0	200.169	649.204	965.645	0	1042.58	385.381	0	745.893	407.202	0	542.788	0
Halomonas sp. HL-48	CY41DRAFT_1229	855	cysT/cysU	3	0	9	1	4	3	1	2	0	0	0	3	1235.19	0	1238.97	1372.76	1835.36	1876.54	2370.36	3033.58	0	0	0	10455
Marinobacter excellens HL-55	K417DRAFT_1165	873	cysT/cysU	1	20	11	0	2	0	0	0	0	1	0	0	28.8087	393.41	131.506	0	266.757	0	0	0	0	602.622	0	0
Halomonas sp. HL-48	CY41DRAFT_1230	828	cysW	2	1	5	1	0	0	0	0	0	0	0	0	850.344	286.946	710.786	1417.57	0	0	0	0	0	0	0	0
Marinobacter excellens HL-55	K417DRAFT_1164	858	cysW	1	11	18	4	0	0	1	0	0	5	0	2	29.313	220.162	218.958	805.843	0	0	575.659	0	0	3065.85	0	1149.62
Halomonas sp. HL-48	CY41DRAFT_1231	1098	cysA	2	4	5	0	1	3	0	1	2	0	1	0	641.053	865.284	535.844	0	357.201	1460.86	0	1180.8	4650.9	0	2642.25	0
Marinobacter excellens HL-55	K417DRAFT_1163	1122	cysA	6	14	36	0	3	4	1	0	4	1	0	1	134.458	214.217	334.784	0	311.256	690.316	440.089	0	1458.81	468.765	0	439.439
Bacteroidetes sp. HLUCCA01	HLUCCA01_02735	1602	DASS family	638	673	1093	658	1578	1009	237	589	387	330	657	408	384.642	366.322	453.032	836.203	740.5	698.279	185.427	309.427	322.794	294.588	273.416	260.931
Bacteroidetes sp. HLUCCA01	HLUCCA01_11515	1386	DASS family	186	154	127	29	20	13	28	6	4	29	10	10	129.625	96.8969	60.8491	42.6016	10.849	10.3997	25.3235	3.64365	3.8567	29.9255	4.8106	7.39276
Algoriphagus marincola HL-49	K302DRAFT_1074	1467	DASS family	16	1	33	21	13	22	17	30	6	17	12	3	37.3934	2.11501	28.4246	52.4322	7.39315	21.8858	19.6572	15.9953	4.83683	22.9871	5.32406	1.9387
Aliidiomarina calidilacus HL-53	Ga0003345_1386	1365	DASS family	144	135	256	89	206	104	52	45	35	4	28	4	74.646	56.819	44.1926	81.1098	55.6585	45.6803	108.835	41.4316	45.4924	37.4265	51.9793	20.9478
Halomonas sp. HL-48	CY41DRAFT_3275	1647	DASS family	0	0	0	0	0	1	0	0	0	0	0	0	0	0	0	0	0	324.537	0	0	0	0	0	0
Halomonas sp. HL-48	CY41DRAFT_0218	1467	DASS family	0	0	6	0	0	1	0	0	0	0	0	0	0	0	481.163	0	0	364.385	0	0	0	0	0	0
Halomonas sp. HL-48	CY41DRAFT_1570	1467	DASS family	0	0	0	0	2	0	1	0	0	0	0	0	0	0	0	0	534.583	0	1380.83	0	0	0	0	0
Halomonas sp. HL-93	Ga0071314_2832	1647	DASS family	0	0	0	0	0	0	0	0	0	0	0	0	0	0	0	0	0	0	0	0	0	0	0	0
Marinobacter excellens HL-55	K417DRAFT_1509	1464	DASS family	3	2	1	0	0	0	0	0	0	0	0	0	51.5131	23.4486	7.12564	0	0	0	0	0	0	0	0	0
Marinobacter sp. HL-58	CD01DRAFT_2944	1464	DASS family	0	0	0	0	2	2	0	0	0	0	0	0	0	0	0	0	417.421	737.752	0	0	0	0	0	0
Erythrobacteraceae sp. HL-111	Ga0071316_1503	1452	DASS family	0	0	0	0	0	0	1	0	0	0	0	0	0	0	0	0	0	0	152.845	0	0	0	0	0
Porphyrobacter sp. HL-46	EI34DRAFT_2118	1425	DASS family	1	0	0	1	0	0	5	0	1	0	1	0	46.9197	0	0	76.2235	0	0	146.247	0	54.1523	0	17.6604	0
Oceanicaulis sp. HLUCCA04	HLUCCA04_05200	1539	DASS family	11	9	2	8	5	11	8	10	6	14	6	11	194.273	892.58	77.6028	263.704	89.7564	129.702	91.2859	90.6587	91.8095	168.829	40.7599	140.373
Rhodobacteraceae sp. HLUCCA12	HLUCCA12_01615	1446	DASS family	0	2	0	0	0	0	0	0	0	0	0	0	0	161.24	0	0	0	0	0	0	0	0	0	0
Rhodobacteraceae sp. HLUCCO07	HLUCCO07_00560	1467	DASS family	1	0	0	0	0	0	0	0	0	0	0	0	135.289	0	0	0	0	0	0	0	0	0	0	0
Phormidium sp. OSCR	HLUCCO16_11490	1176	sat	488	775	1186	375	905	675	547	616	534	542	588	379	136.412	143.613	222.342	87.1177	128.175	122.499	113.087	167.81	143.391	101.656	149.286	119.348	79	80	36	60	62	62	51	49	50	45	47	57
Algoriphagus marincola HL-49	K302DRAFT_0792	1260	cysN	37	57	136	37	166	137	104	214	159	69	266	173	100.69	140.377	136.404	107.569	109.926	158.697	140.028	132.86	149.25	108.641	137.421	130.18
Algoriphagus marincola HL-49	K302DRAFT_2271	1260	cysN	17	2	13	20	39	21	24	57	34	49	190	89	46.2628	4.9255	13.0386	58.1456	25.8261	24.3258	32.3141	35.3879	31.9152	77.1508	98.1575	66.971
Aliidiomarina calidilacus HL-53	Ga0003345_0015	1419	cysN	868	1257	2446	465	1527	876	159	325	240	36	181	74	432.815	508.901	406.167	407.638	396.864	370.116	320.11	287.833	300.069	324.011	323.213	372.777
Halomonas sp. HL-48	CY41DRAFT_0227	1437	cysN	6	1	14	2	5	2	0	0	0	0	0	0	1469.15	165.254	1146.17	1632.78	1364.38	743.995	0	0	0	0	0	0
Halomonas sp. HL-93	Ga0071314_2389	1437	cysN	7	8	32	2	2	3	0	2	0	1	0	1	1334.06	728.62	1842.27	791.34	318.49	600.327	0	491.273	0	360.818	0	305.295
Marinobacter excellens HL-55	K417DRAFT_0437	1659	cysN	24	100	187	3	12	7	2	3	1	4	2	1	363.636	1034.54	1175.78	312.398	841.781	816.784	595.102	451.675	246.581	1267.76	657.369	297.111
Marinobacter sp. HL-58	CD01DRAFT_3295	1659	cysN	11	25	16	5	11	7	0	0	0	0	0	0	1911.96	3256.68	1518.52	1507.84	2025.8	2278.44	0	0	0	0	0	0
Bacteroidetes sp. HLUCCA01	HLUCCA01_13435	897	cysD	552	704	1400	307	1276	794	476	1247	844	454	1674	1079	594.646	684.705	1036.86	697.12	1069.92	981.842	665.447	1170.56	1257.88	724.17	1244.79	1233.02
Algoriphagus marincola HL-49	K302DRAFT_0791	906	cysD	71	69	178	70	230	135	126	206	133	93	258	141	268.794	236.4	248.362	283.115	211.885	217.549	236.009	177.92	173.679	203.706	185.424	147.602
Algoriphagus marincola HL-49	K302DRAFT_2272	897	cysD	20	6	7	8	24	10	18	22	13	31	76	50	76.477	20.763	9.86516	32.681	22.3318	16.2766	34.0542	19.192	17.1466	68.5841	55.1698	52.867
Aliidiomarina calidilacus HL-53	Ga0003345_0016	912	cysD	492	678	1297	307	963	551	122	219	156	30	160	42	381.861	427.253	335.232	418.907	389.571	362.363	382.314	301.897	303.593	420.278	444.721	329.325
Halomonas sp. HL-48	CY41DRAFT_0226	963	cysD	1	0	8	2	0	2	0	0	0	0	0	0	365.507	0	977.664	2437.28	0	1110.58	0	0	0	0	0	0
Halomonas sp. HL-93	Ga0071314_2390	963	cysD	5	3	10	1	2	0	0	0	1	1	0	0	2114.94	606.433	1277.77	878.179	706.881	0	0	0	747.386	800.826	0	0
Marinobacter excellens HL-55	K417DRAFT_0438	909	cysD	24	52	158	3	7	7	7	1	2	3	2	0	663.997	982.311	1814.01	570.436	896.633	1491.44	3803.28	274.918	900.508	1736.19	1200.35	0
Marinobacter excellens HL-55	K417DRAFT_2146	915	cysD	2	2	22	0	0	0	0	3	0	0	0	0	54.9698	37.5332	250.925	0	0	0	0	819.34	0	0	0	0
Marinobacter sp. HL-58	CD01DRAFT_3294	909	cysD	7	14	17	3	17	4	0	2	0	0	0	0	2221.69	3330.13	2946.1	1651.98	5716.78	2377.38	0	2936.86	0	0	0	0
Erythrobacteraceae sp. HL-111	Ga0071316_2009	906	cysD	0	0	0	0	1	0	6	0	0	5	2	0	0	0	0	0	407.588	0	1470.36	0	0	825.715	263.874	0
Porphyrobacter sp. HL-46	EI34DRAFT_1694	903	cysD	9	0	5	1	10	11	7	6	1	9	20	13	666.655	0	418.642	120.335	464.725	757.602	323.234	261.484	85.491	389.227	557.614	495.647
Porphyrobacter sp. HL-46	EI34DRAFT_2903	900	cysD	15	6	12	3	16	16	19	19	7	30	13	32	1114.8	801.981	1008.09	362.21	746.041	1105.64	880.278	830.795	600.434	1301.75	363.658	1224.12
Oceanicaulis sp. HLUCCA04	HLUCCA04_04110	972	cysD	24	2	13	11	23	35	40	26	26	25	25	19	671.378	314.175	798.965	574.323	653.974	653.67	722.954	373.353	630.154	477.524	269.004	384.045
HL-109	Ga0071312_0879	900	cysD
Roseibaca calidilacus HL-91	Ga0058931_1061	903	cysD	1	13	4	9	14	9	10	11	10	8	38	7	33.7735	382.587	106.557	506.514	264.96	171.473	188.43	174.209	238.665	177.753	353.986	144.762
Phormidium sp. OSCR	HLUCCO16_02075	534	cysC	90	291	529	86	278	197	70	131	138	79	150	95	55.4606	118.877	218.627	44.0438	86.7982	78.8142	31.9032	78.672	81.69	32.6641	83.9542	65.9494	25	18	12	16	23	22	17	21	18	17	17	16
Algoriphagus marincola HL-49	K302DRAFT_0790	603	cysC	43	32	120	41	144	107	70	138	78	34	157	128	244.727	164.816	251.709	249.287	199.428	259.215	197.11	179.18	153.124	111.957	169.628	201.435
Aliidiomarina calidilacus HL-53	Ga0003345_0013	585	cysC	98	60	166	38	94	42	12	34	14	3	8	1	118.651	58.9811	66.9298	80.8851	59.319	43.0871	58.6606	73.1139	42.5011	65.5604	34.6867	12.2315
Marinobacter sp. HL-58	CD01DRAFT_3206	621	cysC	1	7	0	1	0	0	0	0	0	0	0	0	464.814	2438.51	0	806.452	0	0	0	0	0	0	0	0
Bacteroidetes sp. HLUCCA01	HLUCCA01_13440	1947	cysNC	1362	1733	3431	832	4206	1710	1215	3355	2049	1335	4008	3139	675.556	776.059	1169.98	869.877	1623.81	973.604	782.075	1450.05	1406.06	980.462	1372.25	1651.6
Erythrobacteraceae sp. HL-111	Ga0071316_2010	1932	cysNC	0	0	0	0	0	3	1	3	0	1	4	3	0	0	0	0	0	749.083	114.852	561.474	0	77.3975	247.339	277.825
Porphyrobacter sp. HL-46	EI34DRAFT_1693	1932	cysNC	13	0	5	7	10	10	14	10	5	22	8	27	449.807	0	195.554	393.473	217.08	321.716	301.975	203.572	199.671	444.434	104.188	480.858
Porphyrobacter sp. HL-46	EI34DRAFT_2904	1914	cysNC	8	4	8	6	13	18	26	14	6	34	20	25	279.409	251.257	315.831	340.436	284.86	584.538	566.088	287.682	241.86	693.315	262.921	449.428
Oceanicaulis sp. HLUCCA04	HLUCCA04_04115	1902	cysNC	27	0	28	15	23	21	47	41	23	20	47	32	385.795	0	878.981	400.03	334.039	200.33	433.896	300.724	284.733	195.129	258.318	330.381
HL-109	Ga0071312_0878	1935	cysNC
Roseibaca calidilacus HL-91	Ga0058931_1062	1899	cysNC	14	3	3	10	12	5	26	28	15	20	33	2	224.706	41.9583	37.9799	267.46	107.93	45.2723	232.827	210.739	170.134	211.187	146.092	19.656
Rhodobacteraceae sp. HLUCCA12	HLUCCA12_02795	1710	sat-cysC	3	7	4	3	1	0	4	3	0	1	2	1	1012.35	477.162	419.153	457.377	109.005	0	962.793	1216.5	0	550.977	687.992	940.736
Rhodobacteraceae sp. HLUCCO07	HLUCCO07_01380	2076	sat-cysC	3	0	5	0	1	0	0	0	0	0	1	0	286.748	0	237.543	0	90.0799	0	0	0	0	0	477.156	0
Rhodobacteraceae sp. HLUCCA08	HLUCCA08_12965	1716	sat-cysC	5	1	3	4	5	2	1	2	2	1	3	1	614.685	140.605	398.467	942.368	755.494	283.742	120.374	344.922	435.305	157.72	300.769	180.803
Rhodobacteraceae sp. HLUCCA09	HLUCCA09_00195	1710	sat-cysC	7	2	5	5	3	5	2	4	2	6	11	11	731.814	190.941	679.129	530.208	209.027	469.462	91.7503	273.653	176.939	320.77	422.621	640.832
Rhodobacteraceae sp. HLUCCO18	HLUCCO18_07855	2070	sat-cysC	8	4	26	7	11	15	7	9	8	14	10	5	96.7231	60.0497	300.116	93.9538	70.97	93.9201	40.5542	53.5983	63.415	107.737	46.9143	39.0112
Phormidium sp. OSCR	HLUCCO16_13720	1014	cysQ	170	385	235	263	383	330	191	290	229	276	292	241	55.12	82.7528	51.1014	70.8695	62.9191	69.4656	45.8023	91.6357	71.3252	60.0441	85.9908	88.0282	45	44	26	48	45	43	43	43	43	51	47	45
Bacteroidetes sp. HLUCCA01	HLUCCA01_13425	807	cysQ	567	779	1325	345	1214	768	628	1368	936	564	1713	1241	679.009	842.251	1090.89	870.886	1131.6	1055.74	975.977	1427.53	1550.77	1000.08	1416.03	1576.5
Algoriphagus marincola HL-49	K302DRAFT_0794	756	cysQ	12	6	24	12	30	20	22	44	27	16	45	40	54.4557	24.6405	40.1401	58.1765	33.1279	38.6328	49.3949	45.5524	42.263	42.009	38.7669	50.1921
Aliidiomarina calidilacus HL-53	Ga0003345_0467	861	cysQ	381	316	694	111	258	192	36	32	17	8	35	8	313.246	210.942	190.014	160.444	110.56	133.756	119.504	46.7289	35.0458	118.72	103.052	66.4485
Halomonas sp. HL-48	CY41DRAFT_0013	840	cysQ	0	0	2	0	0	0	0	0	0	0	0	0	0	0	280.248	0	0	0	0	0	0	0	0	0
Marinobacter excellens HL-55	K417DRAFT_0512	768	cysQ	4	5	8	1	2	2	0	0	0	0	0	0	131.01	111.817	108.733	225.1	303.275	504.462	0	0	0	0	0	0
Marinobacter sp. HL-58	CD01DRAFT_3230	771	cysQ	0	0	1	1	0	0	0	0	0	0	0	0	0	0	204.359	649.351	0	0	0	0	0	0	0	0
Erythrobacteraceae sp. HL-111	Ga0071316_2011	750	cysQ	0	0	0	0	0	0	0	0	0	0	3	0	0	0	0	0	0	0	0	0	0	0	478.25	0
Porphyrobacter sp. HL-46	EI34DRAFT_2906	753	cysQ	2	0	1	4	5	3	1	1	2	3	1	4	177.696	0	100.43	577.353	278.711	247.833	55.387	52.2736	205.087	155.622	33.442	182.927
Porphyrobacter sp. HL-46	EI34DRAFT_1692	747	cysQ	1	0	2	0	0	0	2	2	0	5	0	1	89.5625	0	202.475	0	0	0	111.665	105.388	0	261.456	0	46.0995
Oceanicaulis sp. HLUCCA04	HLUCCA04_07765	786	cysQ	11	0	1	8	2	5	13	4	3	6	19	10	380.626	0	76.0211	516.658	70.3415	115.507	290.632	71.0487	89.9382	141.761	252.884	250.022
HL-109	Ga0071312_0876	837	cysQ
HL-109	Ga0071312_1492	831	cysQ	6	0	2	12	5	1	13	3	2	9	2	2	689.453	0	269.776	397.969	325.521	115.25	385.637	212.678	145.264	140.287	59.4972	65.6702
Roseibaca calidilacus HL-91	Ga0058931_2260	804	cysQ	3	3	5	2	3	7	21	1	6	12	6	9	113.812	99.1742	149.618	126.436	63.777	149.81	444.489	17.7897	160.854	299.502	62.7834	209.069
Rhodobacteraceae sp. HLUCCA12	HLUCCA12_08320	795	cysQ	0	1	0	1	0	0	0	2	0	0	0	0	0	146.72	0	328.152	0	0	0	1745.59	0	0	0	0
Rhodobacteraceae sp. HLUCCO07	HLUCCO07_06840	798	cysQ	2	0	2	0	3	0	1	0	0	0	0	0	497.701	0	247.379	0	703.573	0	673.125	0	0	0	0	0
Rhodobacteraceae sp. HLUCCA08	HLUCCA08_02840	714	cysQ	0	1	0	0	0	0	0	0	0	0	0	0	0	338.202	0	0	0	0	0	0	0	0	0	0
Rhodobacteraceae sp. HLUCCA09	HLUCCA09_03475	801	cysQ	0	0	0	0	0	1	1	0	0	2	0	0	0	0	0	0	0	200.578	98.0008	0	0	228.415	0	0
Rhodobacteraceae sp. HLUCCO18	HLUCCO18_00855	798	cysQ	4	1	1	5	7	8	3	1	7	9	8	6	125.546	38.972	29.9653	174.216	117.242	130.035	45.1192	15.46	144.046	179.797	97.4311	121.527
Algoriphagus marincola HL-49	K302DRAFT_2273	702	cysH	7	1	3	2	27	9	18	64	34	44	193	85	34.2128	4.42311	5.40403	10.443	32.1119	18.7239	43.5272	71.3621	57.3198	124.424	179.075	114.874
Marinobacter excellens HL-55	K417DRAFT_1314	726	cysH	22	44	82	0	6	5	1	1	0	0	0	1	762.299	1040.99	1179.08	0	962.533	1334.21	680.469	344.311	0	0	0	679.463
Marinobacter sp. HL-58	CD01DRAFT_2691	723	cysH	6	7	2	2	5	0	0	0	0	0	0	0	2394.88	2094.02	435.89	1385.04	2114.57	0	0	0	0	0	0	0
Roseibaca calidilacus HL-91	Ga0058931_0150	720	cysH	3	0	1	1	0	2	1	1	0	0	1	0	127.108	0	33.4195	70.6036	0	47.8036	23.6389	19.868	0	0	11.6864	0
Phormidium sp. OSCR	HLUCCO16_02255	804	cysH	345	641	495	578	1567	947	333	695	559	366	577	510	141.115	173.81	135.789	196.483	324.748	251.478	100.738	277.042	219.641	100.447	214.357	235.001
Phormidium sp. OSCR	HLUCCO16_08415	759	cysH	102	183	223	146	321	203	130	151	148	174	161	91	44.1978	52.567	64.8052	52.5771	70.474	57.1074	41.6617	63.7652	61.6041	50.5884	63.3629	44.4208				2						4		2
Halomonas sp. HL-48	CY41DRAFT_1201	621	cysH	2	4	13	1	11	1	0	5	0	0	0	0	1134.25	1530.99	2465.05	1890.86	6952.17	861.594	0	10446.3	0	0	0	0
Halomonas sp. HL-93	Ga0071314_1345	621	cysH	4	11	12	1	3	4	2	0	2	0	1	4	1765.63	2320.42	1600.1	916.422	1106.5	1853.91	1294.98	0	1559.87	0	462.15	2828.41
Erythrobacteraceae sp. HL-111	Ga0071316_3000	756	cysH	0	0	1	0	0	0	1	2	0	0	4	1	0	0	1361.26	0	0	0	293.747	957.357	0	0	632.599	236.857
Porphyrobacter sp. HL-46	EI34DRAFT_2285	777	cysH	3	1	3	1	0	1	3	0	2	8	2	7	258.3	154.85	291.97	139.874	0	80.0559	161.022	0	198.745	402.156	64.8154	310.221
Rhodobacteraceae sp. HLUCCA12	HLUCCA12_07725	741	cysH	0	10	0	0	0	0	1	0	1	0	0	0	0	1574.27	0	0	0	0	555.883	0	704.196	0	0	0
Rhodobacteraceae sp. HLUCCO07	HLUCCO07_05680	738	cysH	1	0	1	0	0	0	0	0	2	0	0	0	269.11	0	133.759	0	0	0	0	0	1988.06	0	0	0
Rhodobacteraceae sp. HLUCCA08	HLUCCA08_17760	750	cysH	3	0	1	0	0	1	0	0	0	0	0	0	844.474	0	304.126	0	0	324.845	0	0	0	0	0	0
Erythrobacteraceae sp. HL-111	Ga0071316_1288	1344	cysJ	0	0	0	0	0	0	0	0	0	0	0	0	0	0	0	0	0	0	0	0	0	0	0	0
Halomonas sp. HL-48	CY41DRAFT_0725	543	cysJ2	7	0	9	2	3	1	1	0	0	0	0	0	4541.18	0	1952.17	4325.95	2168.91	985.587	3734.86	0	0	0	0	0
Halomonas sp. HL-93	Ga0071314_1879	543	cysJ2	3	0	6	0	1	1	1	1	0	0	0	0	1514.79	0	915.188	0	421.911	530.178	740.674	650.8	0	0	0	0
Marinobacter excellens HL-55	K417DRAFT_1259	507	cysJ2	2	7	11	1	3	0	0	0	1	1	2	0	99.2933	237.29	226.626	341.209	689.562	0	0	0	807.966	1038.51	2153.99	0
Marinobacter sp. HL-58	CD01DRAFT_2637	501	cysJ2	0	19	4	2	1	1	0	0	0	0	0	0	0	8207.34	1258.85	2000	610.687	1079.33	0	0	0	0	0	0
Erythrobacteraceae sp. HL-111	Ga0071316_3001	462	cysJ2	0	0	0	1	2	1	0	1	0	0	1	0	0	0	0	1496	1600.29	1045.9	0	783.953	0	0	259.009	0
Porphyrobacter sp. HL-46	EI34DRAFT_2286	468	cysJ2	3	0	2	1	1	0	1	0	1	4	0	3	429.21	0	323.439	232.425	89.7605	0	89.1885	0	165.124	334.126	0	220.922
Roseibaca calidilacus HL-91	Ga0058931_0149	393	cysJ2	2	7	2	0	0	0	1	0	3	1	0	0	155.427	474.029	122.595	0	0	0	43.3582	0	164.752	51.1268	0	0
Rhodobacteraceae sp. HLUCCA12	HLUCCA12_07720	423	cysJ2	0	0	1	1	0	0	0	0	0	0	0	0	0	0	424.368	617.423	0	0	0	0	0	0	0	0
Rhodobacteraceae sp. HLUCCA08	HLUCCA08_17765	372	cysJ2	0	0	0	0	0	0	0	0	0	0	0	0	0	0	0	0	0	0	0	0	0	0	0	0
Halomonas sp. HL-48	CY41DRAFT_0724	1656	cysI	4	6	11	2	8	7	2	1	0	2	0	0	849.831	860.317	781.393	1416.72	1894.14	2259.41	2446.27	782.681	0	3949.21	0	0
Halomonas sp. HL-93	Ga0071314_1880	1656	cysI	8	7	32	3	6	5	2	1	0	2	2	2	1322.89	553.179	1598.49	1029.94	829.037	868.146	485.13	213.132	0	626.145	346.263	529.794
Marinobacter excellens HL-55	K417DRAFT_1258	1653	cysI	23	92	114	4	7	3	2	2	1	3	4	0	349.75	955.233	719.388	418.043	492.823	351.321	597.264	302.21	247.476	954.273	1319.51	0
Marinobacter sp. HL-58	CD01DRAFT_2636	1653	cysI	10	16	19	4	10	4	1	0	2	0	0	0	1744.46	2091.84	1809.79	1210.65	1848.33	1306.7	2217.31	0	1734.46	0	0	0
Erythrobacteraceae sp. HL-111	Ga0071316_3002	1629	cysI	0	6	2	1	2	3	6	1	1	13	2	5	0	2742.19	1262.59	423.621	453.154	888.501	817.366	221.992	321.597	1193.43	146.687	549.223
Porphyrobacter sp. HL-46	EI34DRAFT_2287	1629	cysI	8	8	6	3	0	4	7	4	3	16	2	12	328.323	590.484	278.34	200.016	0	152.637	179.089	96.5841	142.1	383.382	30.8948	253.491
Roseibaca calidilacus HL-91	Ga0058931_0151	1662	cysI	14	13	6	9	1	1	6	1	2	8	2	2	256.768	207.762	86.7982	275.061	10.2775	10.3464	61.3958	8.6003	25.9212	96.5283	10.1174	22.4607
Rhodobacteraceae sp. HLUCCA12	HLUCCA12_07730	1665	cysI	0	14	4	0	5	0	0	0	0	0	0	0	0	980.133	430.488	0	559.763	0	0	0	0	0	0	0
Rhodobacteraceae sp. HLUCCA08	HLUCCA08_17755	1668	cysI	1	0	1	4	1	0	0	0	0	1	2	0	126.477	0	136.647	969.503	155.45	0	0	0	0	162.261	206.286	0
Phormidium sp. OSCR	HLUCCO16_08335	1920	sir	338	681	663	335	498	374	379	398	347	422	352	337	57.851	77.2686	76.105	47.6522	43.1864	41.5587	47.9764	66.3872	57.0521	48.4628	54.72	64.9784	79	51	34	56	48	43	43	30	32	26	31	29
Algoriphagus marincola HL-49	K302DRAFT_2270	2100	sir	23	10	4	24	26	4	26	28	17	35	84	38	37.5426	14.7718	2.40637	41.8516	10.3272	2.7792	20.9975	10.4268	9.57151	33.0541	26.0293	17.1512
Phormidium sp. OSCR	HLUCCO16_18390	963	cysK	120	253	181	177	328	256	193	263	272	254	318	271	40.9709	57.2633	41.4456	50.224	56.7403	56.7454	48.7355	87.5098	89.2095	58.1874	98.6121	104.234	38	33	25	39	38	44	39	50	42	51	58	59
Phormidium sp. OSCR	HLUCCO16_21345	963	cysK	9	9	5	6	6	4	8	1	4	13	7	7	3.07282	2.03704	1.1449	1.70251	1.03793	0.886646	2.02012	0.332737	1.3119	2.9781	2.17071	2.69239
Bacteroidetes sp. HLUCCA01	HLUCCA01_08675	972	cysK	758	1075	711	234	578	449	590	633	390	476	852	517	753.49	964.78	485.904	490.314	447.217	512.338	761.11	548.301	536.354	700.616	584.615	545.164
Algoriphagus marincola HL-49	K302DRAFT_3540	879	cysK	18	10	21	14	67	29	32	39	26	30	60	23	70.2404	35.3144	30.2022	58.3642	63.621	48.17	61.7819	34.7197	34.9963	67.7324	44.448	24.8174
Aliidiomarina calidilacus HL-53	Ga0003345_0702	969	cysK	451	611	931	210	614	410	86	161	94	32	68	24	329.427	362.36	226.464	269.676	233.761	253.757	253.631	208.874	172.162	421.898	177.877	177.104
Marinobacter sp. HL-58	CD01DRAFT_0304	972	cysK	0	0	0	0	0	0	0	0	0	1	0	0	0	0	0	0	0	0	0	0	0	3901.01	0	0
Erythrobacteraceae sp. HL-111	Ga0071316_0652	921	cysK	0	0	0	0	0	0	0	1	0	0	1	0	0	0	0	0	0	0	0	392.829	0	0	129.786	0
Erythrobacteraceae sp. HL-111	Ga0071316_2972	1017	cysK	0	0	1	0	0	0	1	0	2	2	1	0	0	0	1011.56	0	0	0	218.286	0	1030.63	294.202	117.523	0
Porphyrobacter sp. HL-46	EI34DRAFT_2256	1035	cysK	5	1	0	1	8	3	5	7	0	4	3	5	323.083	116.212	0	104.973	324.319	180.242	201.407	266.12	0	150.906	72.9643	166.297
Porphyrobacter sp. HL-46	EI34DRAFT_2668	921	cysK	3	2	2	3	6	2	0	3	3	2	9	4	217.871	261.225	164.18	353.942	273.379	135.051	0	128.184	251.455	84.8025	246.017	149.523
HL-109	Ga0071312_1561	969	cysK	1	1	2	11	5	2	20	10	4	22	6	5	98.5272	68.2968	231.316	312.798	279.114	197.639	508.708	607.86	249.11	294.037	153.046	140.77
HL-109	Ga0071312_1223	1038	cysK	2	1	2	8	6	5	15	10	6	10	21	6	183.943	63.7525	215.925	212.353	312.651	461.221	356.144	567.414	348.802	124.76	500.018	157.685
HL-109	Ga0071312_0297	690	cysK	0	0	0	1	0	1	1	0	3	2	0	1	0	0	0	39.951	0	138.835	35.735	0	262.487	37.5548	0	39.5546
Roseibaca calidilacus HL-91	Ga0058931_1615	1035	cysK	4	10	0	2	5	11	6	4	7	9	4	5	117.848	256.727	0	98.1896	82.5482	182.823	98.6251	55.2615	145.738	174.444	32.5049	90.2011
Rhodobacteraceae sp. HLUCCA12	HLUCCA12_10620	1029	cysK	0	1	0	0	0	0	0	0	0	0	0	0	0	113.323	0	0	0	0	0	0	0	0	0	0
Rhodobacteraceae sp. HLUCCO07	HLUCCO07_05045	1044	cysK	3	0	4	0	3	0	0	0	1	0	0	0	570.472	0	378.065	0	537.63	0	0	0	702.398	0	0	0
Rhodobacteraceae sp. HLUCCA08	HLUCCA08_13230	1029	cysK	1	6	0	0	0	0	0	1	0	0	1	0	205.094	1407.42	0	0	0	0	0	287.714	0	0	167.256	0
Rhodobacteraceae sp. HLUCCA09	HLUCCA09_06855	1041	cysK	0	1	0	0	0	0	1	0	1	2	0	0	0	156.883	0	0	0	0	75.3852	0	145.379	175.704	0	0
Rhodobacteraceae sp. HLUCCO18	HLUCCO18_10505	1026	cysK	8	1	4	7	2	8	5	4	2	7	2	2	195.239	30.3031	93.1992	189.649	26.0465	101.11	58.4716	48.0845	32.0014	108.736	18.9396	31.4982
Halomonas sp. HL-48	CY41DRAFT_0430	897	cysM	0	8	0	1	0	0	0	0	0	0	0	0	0	2118.79	0	1308.41	0	0	0	0	0	0	0	0
Halomonas sp. HL-93	Ga0071314_2193	897	cysM	1	0	1	0	0	0	0	0	0	1	0	1	305.438	0	92.2678	0	0	0	0	0	0	578.275	0	489.29
Marinobacter excellens HL-55	K417DRAFT_2031	894	cysM	2	4	16	0	0	0	2	1	0	0	0	0	56.2625	76.8316	186.783	0	0	0	1104.9	279.536	0	0	0	0
Oceanicaulis sp. HLUCCA04	HLUCCA04_01735	1014	cysM	6	4	0	2	3	3	3	0	6	5	10	0	160.886	602.298	0	100.093	81.7642	53.7058	51.9735	0	139.391	91.545	103.14	0
